# Supplementary material for: mirTarRnaSeq: An R/Bioconductor Statistical Package for miRNA-mRNA Target Identification and Interaction Analysis
Source: BMC Genomics. 2022 Jun 13;23:439. doi: 10.1186/s12864-022-08558-w (PMC9191533; doi:10.1186/s12864-022-08558-w)
Supplement: Supplementary file 1 — Additional file 1. [file 12864_2022_8558_MOESM1_ESM.xlsx]

## Sheet: ST1
Supplementary Table 1. TCGA sample information for EBV positive and EBV negative Stomach Adenocarcinoma (STAD).
TCGA Number	EBV miRNA Expression
TCGA-B7-A5TK	High
TCGA-BR-4253	High
TCGA-BR-6455	High
TCGA-BR-6707	High
TCGA-BR-7196	High
TCGA-BR-7958	High
TCGA-BR-8366	High
TCGA-BR-8381	High
TCGA-BR-8686	High
TCGA-BR-A4J4	High
TCGA-CD-5801	High
TCGA-CG-5722	High
TCGA-D7-5577	High
TCGA-D7-8570	High
TCGA-D7-8573	High
TCGA-D7-A4YX	High
TCGA-D7-A6EZ	High
TCGA-FP-7916	High
TCGA-FP-7998	High
TCGA-HU-8608	High
TCGA-HU-A4G2	High
TCGA-HU-A4H0	High
TCGA-VQ-A8PF	High
TCGA-VQ-A923	High
TCGA-VQ-AA69	High
TCGA-3M-AB46	None
TCGA-BR-4367	None
TCGA-BR-4371	None
TCGA-BR-6456	None
TCGA-BR-8059	None
TCGA-BR-A4J9	None
TCGA-CD-8534	None
TCGA-CD-A4MH	None
TCGA-CG-4305	None
TCGA-CG-4466	None
TCGA-F1-6177	None
TCGA-HU-A4GJ	None
TCGA-HU-A4GN	None
TCGA-HU-A4GX	None
TCGA-HU-A4H6	None
TCGA-HU-A4H8	None
TCGA-IN-A6RJ	None
TCGA-IN-A6RN	None
TCGA-KB-A6F7	None
TCGA-MX-A5UJ	None
TCGA-R5-A7ZI	None
TCGA-RD-A8N2	None
TCGA-RD-A8N9	None
TCGA-VQ-A8P8	None
TCGA-VQ-A8PC	None

## Sheet: ST2
Supplementary Table 2. mirTarRnaSeq package description.
	Statisical Method	Example Biological Question	Minimum Number of Inputs	Input File	Main functions	Results	Package Supplied Data
Part 1	Regression analysis, Statistical modeling, P value estimation, and FDR correction A)Univariate B)Multivariate C)Synergistic/interactions. D)Sparse Partial Correlation	Is there a significant miRNA-mRNA relationship observed across the matching miRNA and mRNA dataset	10 or above matching miRNA and mRNA sequencing samples for an ideal P value estimation we recommend more than 20 samples for sparse partial correlation we recommend higher than 50 samples	mRNA/miRNA transcript matrix either (TPM, CPM, or RPKM) - Note this could be from a select miRNA/mRNAs or a whole miRNA/mRNA gene set (note for our analysis for part 1 we look at significantly expressed human mRNAs and compare them to the all EBV miRNAs)	getInputSpecies(), combiner(), geneVari(), runModel(), runModels(), runAllMirnaModels(), One2manySponge(), miranda_sponge_predict()	A matrix of miRNA and mRNA relationships with miRanda scores (optional) and mirTarRnaSeq P value and FDR estimates	miRanda miRNA_mRNA targeting prediction with flexible thrshold adjustment for : Human (Human1), Mouse, Epstein Barr virus (Epstein_Barr), C. elegans, Drosophila, Cytomegalovirus, Kaposi Sarcoma virus (Kaposi_Sarcoma), Epstein Barr Virus miRNAs targeting human mRNAs (Epstein_Barr_Human), Cytomegalovirus miRNAs targeting numan mRNAs (CMV_Human) and Kaposi Sarcoma virus miRNAs targeting human mRNAs …
Part 2	Correlation analysis, background distribution estiamtion, P value estimation, and FDR correction	Is there a significant miRNA-mRNA relationship between three or more time points?	3 or more (three or more differential expression tables files for time points (T), eg. for 3 time points (T), T1 vs T2, T2 vs T3 and T1 vs T3)	Fold Change (FC) (it does not matter if it is logged or not as long as both the miRNA and mRNA FC are reported using the same metrics) for differential expression results between time point studies	getInputSpecies(), one2OneRnaMiRNA(), corMirnaRna(), sampCorRnaMirna(), mirRnaDesnsityCor(), threshSig(), corMirnaMiranda(), mirRnaHeatmap(), miRandaIntersect()	A matrix of miRNA and mRNA relationships with miRanda scores (optional) and mirTarRnaSeq P value and FDR estimates
Part 3	Interrelation analysis (estimation differences between 2 things), background distribution estiamtion, P value estimation, and FDR correction	Is there a significant miRNA-mRNA relationship between two time points, or control versus condition?	2 (1 differential expression table for miRNA, and 1 differential expression table for mRNA, eg. control versus condition differential expression files)	Fold Change (FC) (it does not matter if it is logged or not as long as both the miRNA and mRNA FC are reported using the same metrics) for differential expression results between time point studies	getInputSpecies(), one2OneRnaMiRNA(), twoTimePoint(), twoTimePointSamp(), threshSigInter(), mirandaIntersectInter(), finInterResult(), drawInterPlots(), mirRnaHeatmapDiff()	A matrix of miRNA and mRNA relationships with miRanda scores (optional) and mirTarRnaSeq P value and FDR estimates

## Sheet: ST3
Supplementary Table 3. mirTarRnaSeq miRNA-mRNA regression analysis for EBV miRNAs targeting human transcriptome (Part 1).
miRNA	mRNA	PValue	FDR	Model_Type	miRanda	EBV_Associated_UpregulatedGenes_CellLines	Virhostome	Literature Search	EBVAssReg	Immune Regulation	Additional Link
ebv-mir-bart1-3p	LOC96610	0.03	0.96	Univariate	NA	No	No	No	No	NA
ebv-mir-bart1-3p	IGFBP4	0.04	0.96	Univariate	NA	Yes	BGLF3	Yes	I	NA
ebv-mir-bart1-3p	C7orf58	0.04	0.96	Univariate	NA	Yes	NA	No	M	NA
ebv-mir-bart1-5p	LOC96610	0.01	0.99	Univariate	NA	No	No	No	No	NA
ebv-mir-bart1-5p	AHNAK2	0.01	0.99	Univariate	160	Yes	NA	Yes	D	Immune Regulation
ebv-mir-bart10-3p	MYLK	0.05	0.84	Univariate	NA	Yes	BNLF2A	Yes	I	NA
ebv-mir-bart10-3p	LOC96610	0.01	0.84	Univariate	NA	No	No	No	No	NA
ebv-mir-bart10-3p	ITGA7	0.05	0.84	Univariate	NA	No	No	No	No	NA
ebv-mir-bart10-3p	FERMT2	0.04	0.84	Univariate	NA	Yes	No	No	M	Immune Regulation
ebv-mir-bart10-3p	FBLN1	0.03	0.84	Univariate	NA	Yes	NA	No	M	NA
ebv-mir-bart10-3p	C7orf58	0.02	0.84	Univariate	NA	Yes	NA	No	M	NA
ebv-mir-bart10-3p	AHNAK2	0.03	0.84	Univariate	NA	Yes	NA	Yes	D	Immune Regulation
ebv-mir-bart10-5p	SLC6A8	0.03	0.67	Univariate	142	No	No	No	No	NA
ebv-mir-bart10-5p	LAMP3	0.05	0.67	Univariate	216	No	No	No	No	NA
ebv-mir-bart10-5p	FERMT2	0.02	0.67	Univariate	153	Yes	No	No	M	Immune Regulation
ebv-mir-bart11-3p	SLC6A8	0.04	0.83	Univariate	153	No	No	No	No	NA
ebv-mir-bart11-5p	SLC6A8	0.01	0.99	Univariate	NA	No	No	No	No	NA
ebv-mir-bart13-5p	SLC6A8	0.03	0.95	Univariate	141	No	No	No	No	NA
ebv-mir-bart13-5p	MMP7	0.02	0.95	Univariate	143	Yes	No	Yes	M	NA
ebv-mir-bart13-5p	AHNAK2	0.02	0.95	Univariate	NA	Yes	NA	Yes	D	Immune Regulation
ebv-mir-bart14-3p	LOC96610	0.01	0.91	Univariate	NA	No	No	No	No	NA
ebv-mir-bart14-3p	ITGAX	0.03	0.91	Univariate	NA	No	No	Yes	No	NA
ebv-mir-bart14-3p	IL2RB	0.05	0.91	Univariate	160	Yes	No	Yes	M	Immune Regulation	EBV and CMV susseptibility
ebv-mir-bart14-3p	FLNA	0.04	0.91	Univariate	NA	No	No	Yes	NA	NA
ebv-mir-bart14-3p	FERMT2	0.03	0.91	Univariate	141	Yes	No	No	M	Immune Regulation
ebv-mir-bart14-3p	C7orf58	0.03	0.91	Univariate	143	Yes	NA	No	M	NA
ebv-mir-bart14-3p	AHNAK2	0.04	0.91	Univariate	NA	Yes	NA	Yes	D	Immune Regulation
ebv-mir-bart14-5p	SYNM	0.04	0.61	Univariate	NA	No	No	No	No	NA
ebv-mir-bart14-5p	SVIL	0.03	0.61	Univariate	NA	Yes	No	Yes	M	NA
ebv-mir-bart14-5p	MYLK	0.02	0.61	Univariate	NA	Yes	BNLF2A	Yes	I	NA
ebv-mir-bart14-5p	LOC96610	0.04	0.61	Univariate	NA	No	No	No	No	NA
ebv-mir-bart14-5p	ITGA7	0.02	0.61	Univariate	NA	No	No	No	No	NA
ebv-mir-bart14-5p	FLNC	0.03	0.61	Univariate	NA	No	No	Yes	NA	NA
ebv-mir-bart14-5p	FLNA	0.009	0.61	Univariate	NA	No	No	Yes	NA	NA
ebv-mir-bart14-5p	FERMT2	0.02	0.61	Univariate	NA	Yes	No	No	M	Immune Regulation
ebv-mir-bart14-5p	FBLN1	0.03	0.61	Univariate	142	Yes	NA	No	M	NA
ebv-mir-bart14-5p	DES	0.04	0.61	Univariate	NA	No	NA	No	NA	NA
ebv-mir-bart14-5p	CNN1	0.04	0.61	Univariate	NA	Yes	BVLF1	Yes	I	NA
ebv-mir-bart14-5p	CALD1	0.03	0.61	Univariate	NA	No	NA	Yes	NA	NA
ebv-mir-bart14-5p	C7orf58	0.02	0.61	Univariate	NA	Yes	NA	No	M	NA
ebv-mir-bart14-5p	AHNAK2	0.003	0.61	Univariate	143	Yes	NA	Yes	D	Immune Regulation
ebv-mir-bart15	MYLK	0.05	0.81	Univariate	186	Yes	BNLF2A	Yes	I	NA
ebv-mir-bart15	LOC96610	0.03	0.81	Univariate	168	No	No	No	No	NA
ebv-mir-bart15	FLNA	0.03	0.81	Univariate	176	No	No	Yes	NA	NA
ebv-mir-bart15	FERMT2	0.01	0.81	Univariate	175	Yes	No	No	M	Immune Regulation
ebv-mir-bart15	FBLN1	0.02	0.81	Univariate	185	Yes	NA	No	M	NA
ebv-mir-bart15	C7orf58	0.02	0.81	Univariate	150	Yes	NA	No	M	NA
ebv-mir-bart15	AHNAK2	0.02	0.81	Univariate	189	Yes	NA	Yes	D	Immune Regulation
ebv-mir-bart16	PGC	0.04	0.94	Univariate	217	No	No	No	No	NA
ebv-mir-bart17-3p	LOC96610	0.04	0.99	Univariate	150	No	No	No	No	NA
ebv-mir-bart17-3p	AHNAK2	0.02	0.94	Univariate	142	Yes	NA	Yes	D	Immune Regulation
ebv-mir-bart17-5p	SLC6A8	0.02	0.92	Univariate	NA	No	No	No	No	NA
ebv-mir-bart18-3p	TPD52L1	0.02	0.92	Univariate	NA	No	No	No	NA	NA
ebv-mir-bart18-3p	MMP7	0.03	0.92	Univariate	NA	Yes	No	Yes	M	NA
ebv-mir-bart18-5p	MYLK	0.03	0.48	Univariate	NA	Yes	BNLF2A	Yes	I	NA
ebv-mir-bart18-5p	LOC96610	0.02	0.48	Univariate	NA	No	No	No	No	NA
ebv-mir-bart18-5p	ITGAX	0.05	0.48	Univariate	NA	No	No	Yes	No	NA
ebv-mir-bart18-5p	ITGA7	0.01	0.48	Univariate	NA	No	No	No	No	NA
ebv-mir-bart18-5p	FLNA	0.05	0.48	Univariate	NA	No	No	Yes	NA	NA
ebv-mir-bart18-5p	FHL1	0.05	0.48	Univariate	142	Yes	No	Yes	M	NA
ebv-mir-bart18-5p	FERMT2	0.00483	0.48	Univariate	NA	Yes	No	No	M	Immune Regulation
ebv-mir-bart18-5p	FBLN1	0.00852	0.48	Univariate	NA	Yes	NA	No	M	NA
ebv-mir-bart18-5p	FAM129A	0.03	0.48	Univariate	NA	No	NA	No	NA	NA
ebv-mir-bart18-5p	DIXDC1	0.05	0.48	Univariate	NA	No	NA	No	NA	NA
ebv-mir-bart18-5p	CNN1	0.05	0.48	Univariate	NA	Yes	BVLF1	Yes	I	NA
ebv-mir-bart18-5p	CALD1	0.05	0.48	Univariate	NA	No	NA	Yes	NA	NA
ebv-mir-bart18-5p	CACNA1H	0.05	0.48	Univariate	NA	Yes	NA	No	M	NA
ebv-mir-bart18-5p	C7orf58	0.01	0.48	Univariate	NA	Yes	NA	No	M	NA
ebv-mir-bart18-5p	ASB2	0.04	0.48	Univariate	222	No	NA	Yes	No	Immune Regulation
ebv-mir-bart18-5p	ANPEP	0.04	0.48	Univariate	NA	No	NA	No	NA	NA
ebv-mir-bart18-5p	AHNAK2	0.02	0.48	Univariate	143	Yes	NA	Yes	D	Immune Regulation
ebv-mir-bart19-3p	MYLK	0.03	0.79	Univariate	141	Yes	BNLF2A	Yes	I	NA
ebv-mir-bart19-3p	LOC96610	0.03	0.79	Univariate	NA	No	No	No	No	NA
ebv-mir-bart19-3p	ITGA7	0.05	0.79	Univariate	NA	No	No	No	No	NA
ebv-mir-bart19-3p	FLNA	0.02	0.79	Univariate	NA	No	No	Yes	NA	NA
ebv-mir-bart19-3p	FERMT2	0.03	0.79	Univariate	NA	Yes	No	No	M	Immune Regulation
ebv-mir-bart19-3p	FBLN1	0.04	0.79	Univariate	NA	Yes	NA	No	M	NA
ebv-mir-bart19-3p	DES	0.04	0.79	Univariate	NA	No	NA	No	NA	NA
ebv-mir-bart19-3p	AHNAK2	0.00859	0.79	Univariate	NA	Yes	NA	Yes	D	Immune Regulation
ebv-mir-bart19-5p	LOC96610	0.03	0.98	Univariate	NA	No	No	No	No	NA
ebv-mir-bart19-5p	AHNAK2	0.02	0.98	Univariate	149	Yes	NA	Yes	D	Immune Regulation
ebv-mir-bart2-5p	MYLK	0.03	0.78	Univariate	NA	Yes	BNLF2A	Yes	I	NA
ebv-mir-bart2-5p	LOC96610	0.02	0.78	Univariate	142	No	No	No	No	NA
ebv-mir-bart2-5p	ITGA7	0.04	0.78	Univariate	163	No	No	No	No	NA
ebv-mir-bart2-5p	FLNA	0.02	0.78	Univariate	NA	No	No	Yes	NA	NA
ebv-mir-bart2-5p	FERMT2	0.02	0.78	Univariate	NA	Yes	No	No	M	Immune Regulation
ebv-mir-bart2-5p	FBLN1	0.02	0.78	Univariate	142	Yes	NA	No	M	NA
ebv-mir-bart2-5p	C7orf58	0.03	0.78	Univariate	NA	Yes	NA	No	M	NA
ebv-mir-bart21-3p	ITGA7	0.04	0.89	Univariate	NA	No	No	No	No	NA
ebv-mir-bart21-3p	FBLN1	0.03	0.89	Univariate	NA	Yes	NA	No	M	NA
ebv-mir-bart21-3p	C7orf58	0.01	0.89	Univariate	NA	Yes	NA	No	M	NA
ebv-mir-bart21-3p	AHNAK2	0.04	0.89	Univariate	NA	Yes	NA	Yes	D	Immune Regulation
ebv-mir-bart21-5p	SVIL	0.04	0.84	Univariate	153	Yes	No	Yes	M	NA
ebv-mir-bart21-5p	MMP7	0.04	0.84	Univariate	NA	Yes	No	Yes	M	NA
ebv-mir-bart21-5p	FERMT2	0.02	0.84	Univariate	NA	Yes	No	No	M	Immune Regulation
ebv-mir-bart21-5p	C7orf58	0.04	0.84	Univariate	148	Yes	NA	No	M	NA
ebv-mir-bart21-5p	AHNAK2	0.04	0.84	Univariate	NA	Yes	NA	Yes	D	Immune Regulation
ebv-mir-bart22	LOC96610	0.04	0.99	Univariate	169	No	No	No	No	NA
ebv-mir-bart22	FBLN1	0.03	0.99	Univariate	202	Yes	NA	No	M	NA
ebv-mir-bart22	C7orf58	0.03	0.99	Univariate	179	Yes	NA	No	M	NA
ebv-mir-bart3-3p	MYLK	0.05	0.81	Univariate	NA	Yes	BNLF2A	Yes	I	NA
ebv-mir-bart3-3p	LOC96610	0.02	0.81	Univariate	NA	No	No	No	No	NA
ebv-mir-bart3-3p	FLNA	0.04	0.81	Univariate	NA	No	No	Yes	NA	NA
ebv-mir-bart3-3p	FERMT2	0.02	0.81	Univariate	NA	Yes	No	No	M	Immune Regulation
ebv-mir-bart3-3p	FBLN1	0.03	0.81	Univariate	NA	Yes	NA	No	M	NA
ebv-mir-bart3-3p	C7orf58	0.02	0.81	Univariate	NA	Yes	NA	No	M	NA
ebv-mir-bart3-3p	ANPEP	0.03	0.81	Univariate	NA	No	NA	No	NA	NA
ebv-mir-bart3-5p	PPIC	0.04	0.86	Univariate	146	No	No	No	No	NA
ebv-mir-bart4-3p	LOC96610	0.04	0.96	Univariate	NA	No	No	No	No	NA
ebv-mir-bart4-3p	C7orf58	0.01	0.96	Univariate	144	Yes	NA	No	M	NA
ebv-mir-bart4-5p	FLNA	0.03	0.84	Univariate	143	No	No	Yes	NA	NA
ebv-mir-bart4-5p	FERMT2	0.02	0.84	Univariate	NA	Yes	No	No	M	Immune Regulation
ebv-mir-bart4-5p	AHNAK2	0.02	0.84	Univariate	160	Yes	NA	Yes	D	Immune Regulation
ebv-mir-bart5	MB21D1	0.03	0.54	Univariate	174	No	No	No	No	NA
ebv-mir-bart5-3p	MYLK	0.04	0.54	Univariate	142	Yes	BNLF2A	Yes	I	NA
ebv-mir-bart5-3p	LOC96610	0.03	0.99	Univariate	145	No	No	No	No	NA
ebv-mir-bart5-3p	ITGAX	0.04	0.54	Univariate	142	No	No	Yes	No	NA
ebv-mir-bart5-3p	IL2RB	0.04	0.54	Univariate	142	Yes	No	Yes	M	Immune Regulation	EBV and CMV susseptibility
ebv-mir-bart5-3p	FN1	0.04	0.54	Univariate	NA	Yes	BALF1	No	M/I	NA
ebv-mir-bart5-3p	FLNA	0.02	0.54	Univariate	NA	No	No	Yes	NA	NA
ebv-mir-bart5-3p	FERMT2	0.00694	0.54	Univariate	NA	Yes	No	No	M	Immune Regulation
ebv-mir-bart5-3p	ENO2	0.04	0.54	Univariate	178	Yes	NA	Yes	M	NA
ebv-mir-bart5-3p	CALD1	0.05	0.54	Univariate	NA	No	NA	Yes	NA	NA
ebv-mir-bart5-3p	C7orf58	0.03	0.54	Univariate	NA	Yes	NA	No	M	NA
ebv-mir-bart5-5p	C7orf58	0.01	0.99	Univariate	142	Yes	NA	No	M	NA
ebv-mir-bart6-3p	LOC96610	0.02	0.99	Univariate	NA	No	No	No	No	NA
ebv-mir-bart6-3p	AHNAK2	0.03	0.99	Univariate	157	Yes	NA	Yes	D	Immune Regulation
ebv-mir-bart6-5p	SLC6A8	0.04	0.79	Univariate	NA	No	No	No	No	NA
ebv-mir-bart6-5p	MYLK	0.03	0.79	Univariate	NA	Yes	BNLF2A	Yes	I	NA
ebv-mir-bart6-5p	MT1M	0.04	0.79	Univariate	NA	Yes	No	Yes	M	NA
ebv-mir-bart6-5p	MMP7	0.03	0.79	Univariate	NA	Yes	No	Yes	M	NA
ebv-mir-bart6-5p	LOC96610	0.02	0.79	Univariate	NA	No	No	No	No	NA
ebv-mir-bart6-5p	AHNAK2	0.01	0.79	Univariate	144	Yes	NA	Yes	D	Immune Regulation
ebv-mir-bart7-3p	FN1	0.04	0.93	Univariate	NA	Yes	BALF1	No	M/I	NA
ebv-mir-bart7-5p	SORBS1	0.04	0.91	Univariate	NA	Yes	No	Yes	M	NA
ebv-mir-bart7-5p	ITGA7	0.03	0.91	Univariate	NA	No	No	No	No	NA
ebv-mir-bart8-3p	SLC6A8	0.02	0.97	Univariate	140	No	No	No	No	NA
ebv-mir-bart8-3p	MYLK	0.04	0.97	Univariate	NA	Yes	BNLF2A	Yes	I	NA
ebv-mir-bart8-3p	LOC96610	0.04	0.97	Univariate	NA	No	No	No	No	NA
ebv-mir-bart8-3p	FERMT2	0.04	0.97	Univariate	NA	Yes	No	No	M	Immune Regulation
ebv-mir-bart8-3p	AHNAK2	0.02	0.97	Univariate	148	Yes	NA	Yes	D	Immune Regulation
ebv-mir-bart8-5p	SYNM	0.05	0.68	Univariate	142	No	No	No	No	NA
ebv-mir-bart8-5p	PGC	0.04	0.68	Univariate	NA	No	No	No	No	NA
ebv-mir-bart8-5p	ITGA7	0.01	0.68	Univariate	NA	No	No	No	No	NA
ebv-mir-bart8-5p	FLNC	0.04	0.68	Univariate	NA	No	No	Yes	NA	NA
ebv-mir-bart8-5p	FBLN1	0.00922	0.68	Univariate	143	Yes	NA	No	M	NA
ebv-mir-bart8-5p	DES	0.05	0.68	Univariate	NA	No	NA	No	NA	NA
ebv-mir-bart8-5p	CNN1	0.03	0.68	Univariate	NA	Yes	BVLF1	Yes	I	NA
ebv-mir-bart8-5p	CALD1	0.05	0.68	Univariate	NA	No	NA	Yes	NA	NA
ebv-mir-bart8-5p	AHNAK2	0.02	0.68	Univariate	152	Yes	NA	Yes	D	Immune Regulation
ebv-mir-bart9-3p	SLC6A8	0.03	0.99	Univariate	156	No	No	No	No	NA
ebv-mir-bart9-3p	AHNAK2	0.04	0.99	Univariate	NA	Yes	NA	Yes	D	Immune Regulation
ebv-mir-bart9-5p	TPM2	0.05	0.45	Univariate	NA	No	No	No	NA	NA
ebv-mir-bart9-5p	SYNM	0.04	0.45	Univariate	144	No	No	No	No	NA
ebv-mir-bart9-5p	SLC6A8	0.03	0.45	Univariate	NA	No	No	No	No	NA
ebv-mir-bart9-5p	MYLK	0.01	0.45	Univariate	NA	Yes	BNLF2A	Yes	I	NA
ebv-mir-bart9-5p	LOC96610	0.02	0.45	Univariate	141	No	No	No	No	NA
ebv-mir-bart9-5p	LMOD1	0.05	0.45	Univariate	148	Yes	BFRF0.5	Yes	I	NA
ebv-mir-bart9-5p	ITGA7	0.02	0.45	Univariate	NA	No	No	No	No	NA
ebv-mir-bart9-5p	FLNC	0.04	0.45	Univariate	NA	No	No	Yes	NA	NA
ebv-mir-bart9-5p	FLNA	0.01	0.45	Univariate	NA	No	No	Yes	NA	NA
ebv-mir-bart9-5p	FERMT2	0.00998	0.45	Univariate	NA	Yes	No	No	M	Immune Regulation
ebv-mir-bart9-5p	FBLN1	0.02	0.45	Univariate	151	Yes	NA	No	M	NA
ebv-mir-bart9-5p	DES	0.03	0.45	Univariate	NA	No	NA	No	NA	NA
ebv-mir-bart9-5p	CNN1	0.03	0.45	Univariate	NA	Yes	BVLF1	Yes	I	NA
ebv-mir-bart9-5p	CALD1	0.03	0.45	Univariate	NA	No	NA	Yes	NA	NA
ebv-mir-bart9-5p	C7orf58	0.02	0.45	Univariate	NA	Yes	NA	No	M	NA
ebv-mir-bart9-5p	AHNAK2	0.00389	0.45	Univariate	151	Yes	NA	Yes	D	Immune Regulation
ebv-mir-bhrf1-1	MTRNR2L2	0.02	0.91	Univariate	166	Yes	No	Yes	M	NA
ebv-mir-bart1-3p and ebv-mir-bart22	CRABP2	2.33e-05,5e-07	0.0078281,0.0001719	Multivariate	NA,197	Yes	NA	Yes	M	NA
ebv-mir-bart1-3p and ebv-mir-bart3-3p	PROM2	0.0001205,2.28e-05	0.0342677,0.0076654	Multivariate	145161	No	No	Yes	No	NA
ebv-mir-bart1-3p and ebv-mir-bart3-3p	COL17A1	0.000204,5.71e-05	0.0342677,0.0095947	Multivariate	NA,152	No	NA	Yes	NA	NA
ebv-mir-bart1-3p and ebv-mir-bart4-3p	CRABP2	1.8e-05,3.8e-06	0.0060441,0.0012617	Multivariate	NA,NA	Yes	NA	Yes	M	NA
ebv-mir-bart10-3p and ebv-mir-bart2-3p	MED24	5e-07,6.74e-05	0.0001637,0.0226509	Multivariate	NA,NA	No	No	No	No	NA
ebv-mir-bart10-3p and ebv-mir-bart20-3p	SERPINB2	5.3e-05,0	0.0152668,0	Multivariate	NA,140	No	No	No	No	NA
ebv-mir-bart10-3p and ebv-mir-bart20-3p	MUC2	0.0001775,0	0.0198811,0	Multivariate	NA,NA	No	No	No	No	NA
ebv-mir-bart10-3p and ebv-mir-bart20-3p	CDH17	9.09e-05,0	0.0152668,0	Multivariate	NA,NA	Yes	NA	Yes	M	Immune Regulation/reduction of circulating B cells EBV Associated
ebv-mir-bart10-3p and ebv-mir-bart3-3p	SPRR2E	0.0007682,1.79e-05	0.0143389,0.0004012	Multivariate	NA,143	Yes	No	Yes	M	NA
ebv-mir-bart10-3p and ebv-mir-bart3-3p	SPRR2D	0.0007215,5e-06	0.0143389,0.0003695	Multivariate	NA,NA	No	No	Yes	No	Immune Regulation
ebv-mir-bart10-3p and ebv-mir-bart3-3p	SPP1	0.0016629,8.41e-05	0.0253967,0.0012286	Multivariate	NA,NA	Yes	No	Yes	M	Immune Regulation
ebv-mir-bart10-3p and ebv-mir-bart3-3p	SBSN	0.0010386,7.08e-05	0.0174484,0.0010811	Multivariate	NA,NA	Yes	No	No	No	NA
ebv-mir-bart10-3p and ebv-mir-bart3-3p	S100A7	0.0017759,5.65e-05	0.0259433,0.0009484	Multivariate	NA,NA	No	No	Yes	No	Yes
ebv-mir-bart10-3p and ebv-mir-bart3-3p	S100A2	0.0001442,1.22e-05	0.0095856,0.0003695	Multivariate	155,NA	No	No	Yes	No	NA
ebv-mir-bart10-3p and ebv-mir-bart3-3p	PKP1	0.0027408,0.000402	0.0383707,0.0051954	Multivariate	NA,NA	No	No	No	No	NA
ebv-mir-bart10-3p and ebv-mir-bart3-3p	MYO7B	0.0003201,1.43e-05	0.0102128,0.0003695	Multivariate	146,NA	No	No	No	No	NA
ebv-mir-bart10-3p and ebv-mir-bart3-3p	MUC17	0.0034819,0.0017175	0.0449962,0.018615	Multivariate	NA,141	No	No	No	No	NA
ebv-mir-bart10-3p and ebv-mir-bart3-3p	KRT6C	0.0002282,1.17e-05	0.0095856,0.0003695	Multivariate	NA,NA	No	No	No	No	NA
ebv-mir-bart10-3p and ebv-mir-bart3-3p	KRT5	0.0002809,1.31e-05	0.0102128,0.0003695	Multivariate	NA,NA	No	No	No	No	NA
ebv-mir-bart10-3p and ebv-mir-bart3-3p	KRT17	0.0007313,3.37e-05	0.0143389,0.0005961	Multivariate	NA,NA	No	No	No	No	NA
ebv-mir-bart10-3p and ebv-mir-bart3-3p	KRT16	0.0013526,0.0002124	0.0216419,0.0029733	Multivariate	NA,140	No	No	No	No	NA
ebv-mir-bart10-3p and ebv-mir-bart3-3p	KRT14	0.0001587,1.03e-05	0.0095856,0.0003695	Multivariate	NA,NA	No	No	Yes	No	NA
ebv-mir-bart10-3p and ebv-mir-bart3-3p	KRT13	0.0005416,6.8e-06	0.0129973,0.0003695	Multivariate	171,NA	No	No	No	No	NA
ebv-mir-bart10-3p and ebv-mir-bart3-3p	IVL	0.0003647,1.3e-05	0.0102128,0.0003695	Multivariate	NA,NA	No	No	No	No	NA
ebv-mir-bart10-3p and ebv-mir-bart3-3p	IKZF3	0.0001707,1.21e-05	0.0095856,0.0003695	Multivariate	NA,NA	No	No	Yes	NA	Immune Regulation
ebv-mir-bart10-3p and ebv-mir-bart3-3p	GJB6	0.0004355,6.65e-05	0.0112569,0.0010634	Multivariate	NA,NA	No	No	No	NA	NA
ebv-mir-bart10-3p and ebv-mir-bart3-3p	FUT6	0.0003484,0.0005691	0.0102128,0.0068296	Multivariate	NA,145	No	No	No	NA	NA
ebv-mir-bart10-3p and ebv-mir-bart3-3p	FUT3	6.48e-05,1.4e-05	0.0095856,0.0003695	Multivariate	NA,151	No	No	Yes	NA	NA
ebv-mir-bart10-3p and ebv-mir-bart3-3p	FOLR1	0.0002087,6.4e-06	0.0095856,0.0003695	Multivariate	NA,NA	No	No	No	NA	NA
ebv-mir-bart10-3p and ebv-mir-bart3-3p	CRP	0.0001747,1.1e-05	0.0095856,0.0003695	Multivariate	NA,NA	No	NA	No	NA	NA
ebv-mir-bart10-3p and ebv-mir-bart3-3p	CLCA2	0.0010049,2.46e-05	0.0174484,0.0005166	Multivariate	144,NA	Yes	NA	Yes	M	NA
ebv-mir-bart10-3p and ebv-mir-bart3-3p	CEL	0.0006202,1.55e-05	0.0138927,0.0003722	Multivariate	NA,143	No	NA	No	NA	NA
ebv-mir-bart10-3p and ebv-mir-bart3-3p	CALML3	0.0028618,3.23e-05	0.0384629,0.0005961	Multivariate	147,NA	No	NA	Yes/indirect	NA	NA
ebv-mir-bart10-3p and ebv-mir-bart3-3p	C10orf99	0.0002024,1.23e-05	0.0095856,0.0003695	Multivariate	NA,164	No	NA	No	NA	NA
ebv-mir-bart10-3p and ebv-mir-bart5-5p	SPRR2F	0.0026191,0.0002572	0.0325929,0.0034571	Multivariate	NA,NA	No	No	No	No	NA
ebv-mir-bart10-3p and ebv-mir-bart5-5p	SPRR2E	5.59e-05,1.4e-06	0.0017069,0.000107	Multivariate	NA,NA	Yes	No	Yes	M	NA
ebv-mir-bart10-3p and ebv-mir-bart5-5p	SPRR2D	0.000776,1.69e-05	0.0106829,0.0002981	Multivariate	NA,NA	No	No	Yes	No	Immune Regulation
ebv-mir-bart10-3p and ebv-mir-bart5-5p	SPP1	0.0004712,3.33e-05	0.0075392,0.0005088	Multivariate	NA,NA	Yes	No	Yes	M	Immune Regulation
ebv-mir-bart10-3p and ebv-mir-bart5-5p	SBSN	7.4e-05,4.8e-06	0.0018432,0.0001176	Multivariate	NA,144	Yes	No	No	No	NA
ebv-mir-bart10-3p and ebv-mir-bart5-5p	S100A7	4.5e-05,1e-06	0.0015132,0.000107	Multivariate	NA,NA	No	No	Yes	No	Yes
ebv-mir-bart10-3p and ebv-mir-bart5-5p	S100A2	2.03e-05,2.3e-06	0.0015132,0.000107	Multivariate	155,NA	No	No	Yes	No	NA
ebv-mir-bart10-3p and ebv-mir-bart5-5p	PKP1	0.0005817,9.36e-05	0.0088835,0.0013099	Multivariate	NA,NA	No	No	No	No	NA
ebv-mir-bart10-3p and ebv-mir-bart5-5p	MYO7B	9.39e-05,6.8e-06	0.0019717,0.0001531	Multivariate	142,NA	No	No	No	No	NA
ebv-mir-bart10-3p and ebv-mir-bart5-5p	MUC17	0.0007949,0.0003928	0.0106829,0.0048888	Multivariate	NA,NA	No	No	No	No	NA
ebv-mir-bart10-3p and ebv-mir-bart5-5p	KRT6C	4.41e-05,3.3e-06	0.0015132,0.0001125	Multivariate	NA,NA	No	No	No	No	NA
ebv-mir-bart10-3p and ebv-mir-bart5-5p	KRT5	4.41e-05,2.9e-06	0.0015132,0.000107	Multivariate	NA,NA	No	No	No	No	NA
ebv-mir-bart10-3p and ebv-mir-bart5-5p	KRT17	0.0002292,1.65e-05	0.0043895,0.0002981	Multivariate	NA,NA	No	No	No	No	NA
ebv-mir-bart10-3p and ebv-mir-bart5-5p	KRT16	0.000418,8.56e-05	0.0070216,0.0012499	Multivariate	NA,NA	No	No	No	No	NA
ebv-mir-bart10-3p and ebv-mir-bart5-5p	KRT14	2.24e-05,2e-06	0.0015132,0.000107	Multivariate	NA,NA	No	No	Yes	No	NA
ebv-mir-bart10-3p and ebv-mir-bart5-5p	IVL	7.72e-05,4.2e-06	0.0018432,0.0001168	Multivariate	NA,NA	No	No	No	No	NA
ebv-mir-bart10-3p and ebv-mir-bart5-5p	IKZF3	4.42e-05,4.9e-06	0.0015132,0.0001176	Multivariate	NA,141	No	No	Yes	NA	Immune Regulation
ebv-mir-bart10-3p and ebv-mir-bart5-5p	GJB6	2.7e-05,4e-06	0.0015132,0.0001168	Multivariate	NA,155	No	No	No	NA	NA
ebv-mir-bart10-3p and ebv-mir-bart5-5p	FUT6	0.0003325,0.0007665	0.0058798,0.0088803	Multivariate	NA,NA	No	No	No	NA	NA
ebv-mir-bart10-3p and ebv-mir-bart5-5p	FUT3	2.52e-05,8.7e-06	0.0015132,0.0001833	Multivariate	NA,NA	No	No	Yes	NA	NA
ebv-mir-bart10-3p and ebv-mir-bart5-5p	FOLR1	0.0002351,1.84e-05	0.0043895,0.0003099	Multivariate	NA,NA	No	No	No	NA	NA
ebv-mir-bart10-3p and ebv-mir-bart5-5p	CRP	2.85e-05,2.6e-06	0.0015132,0.000107	Multivariate	NA,NA	No	NA	No	NA	NA
ebv-mir-bart10-3p and ebv-mir-bart5-5p	CLCA2	7.52e-05,1.9e-06	0.0018432,0.000107	Multivariate	144,NA	Yes	NA	Yes	M	NA
ebv-mir-bart10-3p and ebv-mir-bart5-5p	CEL	8.23e-05,2.7e-06	0.0018432,0.000107	Multivariate	NA,NA	No	NA	No	NA	NA
ebv-mir-bart10-3p and ebv-mir-bart5-5p	CALML3	0.0007206,1.21e-05	0.0105276,0.0002392	Multivariate	147,NA	No	NA	Yes/indirect	NA	NA
ebv-mir-bart10-3p and ebv-mir-bart5-5p	CA9	0.0024061,3.09e-05	0.0310938,0.0004949	Multivariate	NA,NA	Yes	NA	No	M	NA
ebv-mir-bart10-3p and ebv-mir-bart5-5p	C10orf99	5.4e-06,3e-07	0.0015132,0.0001053	Multivariate	NA,NA	No	NA	No	NA	NA
ebv-mir-bart12 and ebv-mir-bart21-5p	MMP7	0.0002559,3.09e-05	0.0257794,0.0103949	Multivariate	168,NA	Yes	No	Yes	M	NA
ebv-mir-bart12 and ebv-mir-bart21-5p	LYNX1	0.0001569,0.0002909	0.0257794,0.0488665	Multivariate	216140	No	No	No	No	NA
ebv-mir-bart12 and ebv-mir-bart4-3p	TERT	2e-07,0.0002971	1.96e-05,0.0199656	Multivariate	219,NA	Yes	No	Yes	I	NA
ebv-mir-bart12 and ebv-mir-bart4-3p	SPIB	8e-07,0.0002215	4.75e-05,0.0186082	Multivariate	189,NA	No	No	Yes	No	NA
ebv-mir-bart12 and ebv-mir-bart4-3p	PRB4	1e-07,0.0001337	1.5e-05,0.0164012	Multivariate	170,NA	No	No	No	No	NA
ebv-mir-bart12 and ebv-mir-bart4-3p	PRB2	1e-07,0.0001464	1.5e-05,0.0164012	Multivariate	205,NA	No	No	No	No	NA
ebv-mir-bart12 and ebv-mir-bart4-3p	GC	1e-07,0.00013	1.5e-05,0.0164012	Multivariate	213,NA	No	No	No	NA	NA
ebv-mir-bart12 and ebv-mir-bart4-3p	CSTA	3e-07,0.0006447	2.09e-05,0.036101	Multivariate	164,NA	Yes	NA	No	M	NA
ebv-mir-bart14-3p and ebv-mir-bart2-5p	IGFL1	0.000148,2.2e-06	0.0497203,0.0007355	Multivariate	209,NA	No	No	No	NA	Immune Regulation
ebv-mir-bart14-3p and ebv-mir-bart20-3p	SERPINB2	1.68e-05,0	0.0056585,0	Multivariate	NA,140	No	No	No	No	NA
ebv-mir-bart14-3p and ebv-mir-bart20-3p	MUC2	0.0004113,0	0.046065,0	Multivariate	NA,NA	No	No	No	No	NA
ebv-mir-bart14-3p and ebv-mir-bart20-3p	FCGR3A	0.0001689,7e-07	0.0283754,3.14e-05	Multivariate	141145	No	No	Yes	NA	Immune Regulation
ebv-mir-bart14-3p and ebv-mir-bart21-5p	TERT	4.81e-05,0	0.0049949,6.5e-06	Multivariate	NA,NA	Yes	No	Yes	I	NA
ebv-mir-bart14-3p and ebv-mir-bart21-5p	SPIB	0.0001021,3e-07	0.0068641,2.02e-05	Multivariate	NA,NA	No	No	Yes	No	NA
ebv-mir-bart14-3p and ebv-mir-bart21-5p	PRB4	5.95e-05,1e-07	0.0049949,6.5e-06	Multivariate	NA,NA	No	No	No	No	NA
ebv-mir-bart14-3p and ebv-mir-bart21-5p	PRB2	5.83e-05,1e-07	0.0049949,6.5e-06	Multivariate	NA,NA	No	No	No	No	NA
ebv-mir-bart14-3p and ebv-mir-bart21-5p	GC	5.07e-05,1e-07	0.0049949,6.5e-06	Multivariate	154,NA	No	No	No	NA	NA
ebv-mir-bart14-5p and ebv-mir-bart19-3p	RHCG	0.000142,2.1e-06	0.0238498,0.0007188	Multivariate	NA,NA	No	No	No	No	NA
ebv-mir-bart14-5p and ebv-mir-bart19-3p	KRT19	0.0003575,2.92e-05	0.0400353,0.0032694	Multivariate	NA,NA	No	No	No	No	NA
ebv-mir-bart14-5p and ebv-mir-bart19-3p	JUP	4.57e-05,1.38e-05	0.0153442,0.0023232	Multivariate	NA,NA	No	No	No	No	NA
ebv-mir-bart14-5p and ebv-mir-bart20-3p	SERPINB2	6.6e-06,0	0.0022247,0	Multivariate	Na,140	No	No	No	No	NA
ebv-mir-bart14-5p and ebv-mir-bart20-3p	MUC2	6.02e-05,0	0.0101179,0	Multivariate	NA,NA	No	No	No	No	NA
ebv-mir-bart14-5p and ebv-mir-bart20-3p	FCGR3A	0.0005266,5e-07	0.0442309,2.59e-05	Multivariate	NA,145	No	No	Yes	NA	Immune Regulation
ebv-mir-bart14-5p and ebv-mir-bart20-3p	CDH17	0.000115,0	0.0128845,0	Multivariate	141,NA	Yes	NA	Yes	M	Immune Regulation/reduction of circulating B cells EBV Associated
ebv-mir-bart14-5p and ebv-mir-bart21-5p	TERT	0.0004345,4e-07	0.0369743,5.09e-05	Multivariate	NA,NA	Yes	No	Yes	I	NA
ebv-mir-bart14-5p and ebv-mir-bart21-5p	SPIB	0.0004402,1.2e-06	0.0369743,8.36e-05	Multivariate	153,NA	No	No	Yes	No	NA
ebv-mir-bart14-5p and ebv-mir-bart21-5p	PRB4	0.0003717,5e-07	0.0369743,5.09e-05	Multivariate	NA,NA	No	No	No	No	NA
ebv-mir-bart14-5p and ebv-mir-bart21-5p	PRB2	0.0003661,4e-07	0.0369743,5.09e-05	Multivariate	NA,NA	No	No	No	No	NA
ebv-mir-bart14-5p and ebv-mir-bart21-5p	GC	0.0005842,7e-07	0.0392557,5.76e-05	Multivariate	NA,NA	No	No	No	NA	NA
ebv-mir-bart14-5p and ebv-mir-bart3-3p	SPRR2D	2.67e-05,2e-07	0.0089646,6.94e-05	Multivariate	NA,NA	No	No	Yes	No	Immune Regulation
ebv-mir-bart15 and ebv-mir-bart20-3p	SERPINB2	0.0003082,0	0.0351631,0	Multivariate	169140	No	No	No	No	NA
ebv-mir-bart15 and ebv-mir-bart20-3p	FCGR3A	0.0001658,3e-07	0.0351631,1.41e-05	Multivariate	162145	No	No	Yes	NA	Immune Regulation
ebv-mir-bart15 and ebv-mir-bart20-3p	CSF1R	0.000314,1.7e-06	0.0351631,6.22e-05	Multivariate	159,NA	No	NA	Yes	NA	Immune Regulation
ebv-mir-bart15 and ebv-mir-bart3-3p	SPRR2E	0.0025647,5.67e-05	0.0359054,0.0008751	Multivariate	196,NA	Yes	No	Yes	M	NA
ebv-mir-bart15 and ebv-mir-bart3-3p	SPRR2D	1.55e-05,1e-07	0.0051924,3.95e-05	Multivariate	186,NA	No	No	Yes	No	Immune Regulation
ebv-mir-bart15 and ebv-mir-bart3-3p	SPP1	0.0003677,1.66e-05	0.0137291,0.0005568	Multivariate	182,NA	Yes	No	Yes	M	Immune Regulation
ebv-mir-bart15 and ebv-mir-bart3-3p	SBSN	0.0001659,9.5e-06	0.011147,0.0004081	Multivariate	182,NA	Yes	No	No	No	NA
ebv-mir-bart15 and ebv-mir-bart3-3p	S100A7	0.0014433,4.33e-05	0.0220431,0.0008089	Multivariate	172,NA	No	No	Yes	No	Yes
ebv-mir-bart15 and ebv-mir-bart3-3p	S100A2	0.0005785,3.16e-05	0.0146027,0.0007085	Multivariate	186,NA	No	No	Yes	No	NA
ebv-mir-bart15 and ebv-mir-bart3-3p	PKP1	0.0004393,5.29e-05	0.0146027,0.0008751	Multivariate	205140	No	No	No	No	NA
ebv-mir-bart15 and ebv-mir-bart3-3p	MYO7B	0.0025303,8.77e-05	0.0359054,0.0012281	Multivariate	194,NA	No	No	No	No	NA
ebv-mir-bart15 and ebv-mir-bart3-3p	KRT6C	0.0006893,2.62e-05	0.0146027,0.0007085	Multivariate	165,NA	No	No	No	No	NA
ebv-mir-bart15 and ebv-mir-bart3-3p	KRT5	0.0005164,1.86e-05	0.0146027,0.0005669	Multivariate	184,NA	No	No	No	No	NA
ebv-mir-bart15 and ebv-mir-bart3-3p	KRT17	0.0009351,3.57e-05	0.0165373,0.0007102	Multivariate	160,NA	No	No	No	No	NA
ebv-mir-bart15 and ebv-mir-bart3-3p	KRT16	0.000762,8.64e-05	0.0150614,0.0012281	Multivariate	171,NA	No	No	No	No	NA
ebv-mir-bart15 and ebv-mir-bart3-3p	KRT14	0.0006954,3.1e-05	0.0146027,0.0007085	Multivariate	188,NA	No	No	Yes	No	NA
ebv-mir-bart15 and ebv-mir-bart3-3p	KRT13	0.0001105,1.4e-06	0.0092861,0.0001176	Multivariate	184,NA	No	No	No	No	NA
ebv-mir-bart15 and ebv-mir-bart3-3p	IVL	0.0003281,9.7e-06	0.0137291,0.0004081	Multivariate	178,NA	No	No	No	No	NA
ebv-mir-bart15 and ebv-mir-bart3-3p	IKZF3	0.0005914,2.84e-05	0.0146027,0.0007085	Multivariate	177,NA	No	No	Yes	NA	Immune Regulation
ebv-mir-bart15 and ebv-mir-bart3-3p	GJB6	0.0010714,0.0001023	0.0180002,0.0013746	Multivariate	NA,NA	No	No	No	NA	NA
ebv-mir-bart15 and ebv-mir-bart3-3p	FOLR1	0.0002837,7.1e-06	0.0137291,0.0004081	Multivariate	167,NA	No	No	No	NA	NA
ebv-mir-bart15 and ebv-mir-bart3-3p	DSG3	0.0001053,3e-07	0.0092861,4.86e-05	Multivariate	202,NA	Yes	NA	Yes	M	NA
ebv-mir-bart15 and ebv-mir-bart3-3p	CRP	0.0008225,3.59e-05	0.0153539,0.0007102	Multivariate	199,NA	No	NA	No	NA	NA
ebv-mir-bart15 and ebv-mir-bart3-3p	CRCT1	0.0037105,0.0017227	0.0498698,0.0199592	Multivariate	179169	No	NA	No	NA	NA
ebv-mir-bart15 and ebv-mir-bart3-3p	CLCA2	0.0003663,8.5e-06	0.0137291,0.0004081	Multivariate	NA,175	Yes	NA	Yes	M	NA
ebv-mir-bart15 and ebv-mir-bart3-3p	CEL	0.000645,1.47e-05	0.0146027,0.0005496	Multivariate	180143	No	NA	No	NA	NA
ebv-mir-bart15 and ebv-mir-bart3-3p	CALML3	8.82e-05,1.1e-06	0.0092861,0.0001176	Multivariate	169,NA	No	NA	Yes/indirect	NA	NA
ebv-mir-bart15 and ebv-mir-bart3-3p	C10orf99	0.0012608,5.39e-05	0.0201733,0.0008751	Multivariate	NA,164	No	NA	No	NA	NA
ebv-mir-bart15 and ebv-mir-bart5-3p	MAGEA12	0.0002376,8.7e-06	0.0399114,0.0029142	Multivariate	183,NA	No	No	No	Yes	NA
ebv-mir-bart17-3p and ebv-mir-bart20-3p	XIST	0.0005326,0	0.0357894,1e-07	Multivariate	152,NA	No	No	No	NA	NA
ebv-mir-bart17-3p and ebv-mir-bart20-3p	SERPINB2	4.8e-06,0	0.0016105,0	Multivariate	NA,140	No	No	No	No	NA
ebv-mir-bart17-3p and ebv-mir-bart20-3p	MUC2	0.0003829,0	0.0321657,0	Multivariate	NA,NA	No	No	No	No	NA
ebv-mir-bart17-3p and ebv-mir-bart20-3p	MIR650	0.0008416,7.7e-06	0.0471282,0.0003236	Multivariate	NA,NA	No	No	No	No	NA
ebv-mir-bart17-3p and ebv-mir-bart20-3p	FCGR3A	0.0003159,3e-07	0.0321657,1.3e-05	Multivariate	NA,145	No	No	Yes	NA	Immune Regulation
ebv-mir-bart17-3p and ebv-mir-bart5-5p	SPRR2D	0.0006071,1.45e-05	0.031909,0.0017448	Multivariate	NA,NA	No	No	Yes	No	Immune Regulation
ebv-mir-bart17-3p and ebv-mir-bart5-5p	SPP1	0.0012065,7.36e-05	0.0337812,0.0019298	Multivariate	NA,154	Yes	No	Yes	M	Immune Regulation
ebv-mir-bart17-3p and ebv-mir-bart5-5p	SBSN	0.0006258,3.2e-05	0.031909,0.0017448	Multivariate	NA,144	Yes	No	No	No	NA
ebv-mir-bart17-3p and ebv-mir-bart5-5p	S100A2	0.0005253,3.84e-05	0.031909,0.0017448	Multivariate	143,NA	No	No	Yes	No	NA
ebv-mir-bart17-3p and ebv-mir-bart5-5p	PKP1	0.0012035,0.000143	0.0337812,0.003004	Multivariate	160,NA	No	No	No	No	NA
ebv-mir-bart17-3p and ebv-mir-bart5-5p	KRT6C	0.0013353,7.47e-05	0.0345124,0.0019298	Multivariate	NA,NA	No	No	No	No	NA
ebv-mir-bart17-3p and ebv-mir-bart5-5p	KRT5	0.0009033,4.49e-05	0.031909,0.0017448	Multivariate	NA,NA	No	No	No	No	NA
ebv-mir-bart17-3p and ebv-mir-bart5-5p	KRT16	0.000929,0.0001308	0.031909,0.003004	Multivariate	NA,NA	No	No	No	No	NA
ebv-mir-bart17-3p and ebv-mir-bart5-5p	KRT14	0.0006892,4.22e-05	0.031909,0.0017448	Multivariate	NA,NA	No	No	Yes	No	NA
ebv-mir-bart17-3p and ebv-mir-bart5-5p	IVL	0.0009497,4.23e-05	0.031909,0.0017448	Multivariate	NA,NA	No	No	No	No	NA
ebv-mir-bart17-3p and ebv-mir-bart5-5p	FUT3	8.94e-05,1.62e-05	0.0300507,0.0017448	Multivariate	NA,NA	No	No	Yes	NA	NA
ebv-mir-bart17-3p and ebv-mir-bart5-5p	CRP	0.0008994,5.54e-05	0.031909,0.0018624	Multivariate	NA,NA	No	NA	No	NA	NA
ebv-mir-bart17-3p and ebv-mir-bart5-5p	CLCA2	0.0018249,4.67e-05	0.0437984,0.0017448	Multivariate	NA,NA	Yes	NA	Yes	M	NA
ebv-mir-bart17-3p and ebv-mir-bart5-5p	CEL	0.0003993,1.2e-05	0.031909,0.0017448	Multivariate	NA,NA	No	NA	No	NA	NA
ebv-mir-bart17-3p and ebv-mir-bart8-3p	EGR2	0.0005052,2.23e-05	0.0203844,0.0009836	Multivariate	NA,NA	Yes	NA	Yes	M	Immune Regulation
ebv-mir-bart17-3p and ebv-mir-bart8-3p	DKK4	4.21e-05,6e-07	0.0141393,0.0001868	Multivariate	NA,NA	Yes	NA	No	M	NA
ebv-mir-bart17-3p and ebv-mir-bart8-3p	CES1	0.0005386,0.0002141	0.0203844,0.0059958	Multivariate	NA,NA	No	NA	No	NA	NA
ebv-mir-bart17-3p and ebv-mir-bart8-3p	APCDD1	0.0005051,1.73e-05	0.0203844,0.0009836	Multivariate	NA,148	No	NA	No	NA	NA
ebv-mir-bart17-5p and ebv-mir-bart20-3p	CDH17	0.0001125,0	0.0189004,0	Multivariate	NA,NA	Yes	NA	Yes	M	Immune Regulation/reduction of circulating B cells EBV Associated
ebv-mir-bart1-5p and ebv-mir-bart18-3p	STRA6	7.88e-05,0.0003637,8e-07	0.0065055,0.0203696,5.53e-05	Interaction	154,NA	No	No	Yes	No	NA
ebv-mir-bart1-5p and ebv-mir-bart18-3p	PLRG1	8.65e-05,0.0003264,7e-07	0.0065055,0.0203696,5.53e-05	Interaction	NA,NA	No	No	No	No	NA
ebv-mir-bart1-5p and ebv-mir-bart18-3p	NOTUM	0.0001815,0.0002072,1.1e-06	0.0089576,0.0203696,6.25e-05	Interaction	NA,NA	No	No	Yes	No	NA
ebv-mir-bart1-5p and ebv-mir-bart18-3p	NKD1	9.68e-05,0.0002217,6e-07	0.0065055,0.0203696,5.53e-05	Interaction	158156	No	No	Yes	No	NA
ebv-mir-bart1-5p and ebv-mir-bart18-3p	MUCL1	0.0001866,0.0009658,3e-06	0.0089576,0.0463581,0.0001462	Interaction	NA,NA	No	No	No	No	NA
ebv-mir-bart1-5p and ebv-mir-bart18-3p	EGR2	8.09e-05,0.0002751,7e-07	0.0065055,0.0203696,5.53e-05	Interaction	NA,NA	Yes	NA	Yes	M	Immune Regulation
ebv-mir-bart1-5p and ebv-mir-bart18-3p	APCDD1	6.76e-05,0.0002441,5e-07	0.0065055,0.0203696,5.53e-05	Interaction	NA,NA	No	NA	No	NA	NA
ebv-mir-bart1-5p and ebv-mir-bart8-3p	STRA6	0.0001969,0.0005049,2.8e-06	0.0146405,0.0345178,0.0001889	Interaction	154,NA	No	No	Yes	No	NA
ebv-mir-bart1-5p and ebv-mir-bart8-3p	REG1B	2.2e-06,8.63e-05,0	0.0007522,0.028999,7.2e-06	Interaction	142,NA	No	No	No	No	Yes
ebv-mir-bart1-5p and ebv-mir-bart8-3p	PLRG1	0.0002601,0.0006164,3.4e-06	0.0146405,0.0345178,0.0001889	Interaction	NA,NA	No	No	No	No	NA
ebv-mir-bart1-5p and ebv-mir-bart8-3p	NKD1	0.0002552,0.0005066,3.1e-06	0.0146405,0.0345178,0.0001889	Interaction	158,NA	No	No	Yes	No	NA
ebv-mir-bart1-5p and ebv-mir-bart8-3p	MUCL1	0.0004132,0.0007995,6.8e-06	0.0198337,0.038378,0.0003266	Interaction	NA,NA	No	No	No	No	NA
ebv-mir-bart1-5p and ebv-mir-bart8-3p	EGR2	0.0002614,0.0005149,3.3e-06	0.0146405,0.0345178,0.0001889	Interaction	NA,NA	Yes	NA	Yes	M	Immune Regulation
ebv-mir-bart1-5p and ebv-mir-bart8-3p	APCDD1	0.0001519,0.0003405,1.6e-06	0.0146405,0.0345178,0.0001889	Interaction	NA,148	No	NA	No	NA	NA
ebv-mir-bart1-5p and ebv-mir-bart9-5p	REG1B	9.2e-06,6.04e-05,1e-07	0.0030831,0.0202815,2.94e-05	Interaction	142,NA	No	No	No	No	Yes
ebv-mir-bart11-3p and ebv-mir-bart17-5p	SAA1	0.0001386,0.0002594,1e-07	0.0232896,0.0329451,1.42e-05	Interaction	NA,NA	No	No	Yes	No	NA
ebv-mir-bart11-3p and ebv-mir-bart17-5p	CCL25	1.4e-06,2.86e-05,0	0.0004587,0.0096019,1e-07	Interaction	NA,NA	No	NA	Yes	NA	Immune Regulation
ebv-mir-bart11-3p and ebv-mir-bart3-5p	STRA6	6.61e-05,0.0020671,0	0.0055501,0.021705,0	Interaction	147151	No	No	Yes	No	NA
ebv-mir-bart11-3p and ebv-mir-bart3-5p	PLRG1	0.0001084,0.003642,0	0.0072821,0.0330735,0	Interaction	NA,NA	No	No	No	No	NA
ebv-mir-bart11-3p and ebv-mir-bart3-5p	NKD1	4.47e-05,0.0042513,0	0.0055501,0.0375908,0	Interaction	142141	No	No	Yes	No	NA
ebv-mir-bart11-3p and ebv-mir-bart3-5p	MUCL1	0.0001663,0.0047954,0	0.0093118,0.0402812,1e-07	Interaction	145145	No	No	No	No	NA
ebv-mir-bart11-3p and ebv-mir-bart3-5p	EGR2	5.84e-05,0.0024422,0	0.0055501,0.024135,0	Interaction	NA,145	Yes	NA	Yes	M	Immune Regulation
ebv-mir-bart11-3p and ebv-mir-bart3-5p	CES1	0.0008407,0.0044677,6e-07	0.0403517,0.0384906,2.09e-05	Interaction	NA,NA	No	NA	No	NA	NA
ebv-mir-bart11-3p and ebv-mir-bart3-5p	APCDD1	4.97e-05,0.0023789,0	0.0055501,0.024135,0	Interaction	NA,NA	No	NA	No	NA	NA
ebv-mir-bart11-3p and ebv-mir-bart8-3p	STRA6	1.1e-06,1.97e-05,0	8.58e-05,0.0022948,1e-07	Interaction	147,NA	No	No	Yes	No	NA
ebv-mir-bart11-3p and ebv-mir-bart8-3p	PLRG1	8e-07,2.1e-05,0	8.58e-05,0.0022948,1e-07	Interaction	NA,NA	No	No	No	No	NA
ebv-mir-bart11-3p and ebv-mir-bart8-3p	PHLDA1	5.86e-05,0.0004178,1e-07	0.0024034,0.0155996,4.5e-06	Interaction	NA,204	Yes	No	Yes	M	NA
ebv-mir-bart11-3p and ebv-mir-bart8-3p	NOTUM	1.8e-06,3.39e-05,0	0.0001025,0.0022948,1e-07	Interaction	148143	No	No	Yes	No	NA
ebv-mir-bart11-3p and ebv-mir-bart8-3p	NKD1	1.3e-06,5.6e-05,0	8.58e-05,0.0027807,1e-07	Interaction	142,NA	No	No	Yes	No	NA
ebv-mir-bart11-3p and ebv-mir-bart8-3p	MUCL1	4.3e-06,5.79e-05,0	0.0002059,0.0027807,3e-07	Interaction	145,NA	No	No	No	No	NA
ebv-mir-bart11-3p and ebv-mir-bart8-3p	EGR2	1e-06,2.1e-05,0	8.58e-05,0.0022948,1e-07	Interaction	NA,NA	Yes	NA	Yes	M	Immune Regulation
ebv-mir-bart11-3p and ebv-mir-bart8-3p	CES1	6.44e-05,0.0002357,5e-07	0.0024034,0.009898,1.83e-05	Interaction	NA,NA	No	NA	No	NA	NA
ebv-mir-bart11-3p and ebv-mir-bart8-3p	APCDD1	1.1e-06,3.41e-05,0	8.58e-05,0.0022948,1e-07	Interaction	NA,148	No	NA	No	NA	NA
ebv-mir-bart13-5p and ebv-mir-bart17-5p	SAA1	0.0004389,0.0001262,0	0.0368716,0.0212086,1.1e-06	Interaction	NA,NA	No	No	Yes	No	NA
ebv-mir-bart13-5p and ebv-mir-bart17-5p	CCL25	1.97e-05,1.51e-05,0	0.0066359,0.0050889,0	Interaction	149,NA	No	NA	Yes	NA	Immune Regulation
ebv-mir-bart13-5p and ebv-mir-bart20-3p	GIPC2	8.17e-05,2.52e-05,0.0004766	0.0274395,0.0042404,0.032027	Interaction	NA,NA	No	No	No	NA	NA
ebv-mir-bart13-5p and ebv-mir-bart22	CRABP2	2.58e-05,0.000137,0	0.0086579,0.0460393,7.1e-06	Interaction	NA,197	Yes	NA	Yes	M	NA
ebv-mir-bart14-3p and ebv-mir-bart18-3p	STRA6	8e-07,0.0003468,0	7.47e-05,0.0233061,1.1e-06	Interaction	146,NA	No	No	Yes	No	NA
ebv-mir-bart14-3p and ebv-mir-bart18-3p	REG1B	1e-07,2.2e-06,0	2.74e-05,0.0007552,0	Interaction	NA,NA	No	No	No	No	Yes
ebv-mir-bart14-3p and ebv-mir-bart18-3p	PLRG1	1e-06,0.0005336,0	7.47e-05,0.0256106,1.1e-06	Interaction	155,NA	No	No	No	No	NA
ebv-mir-bart14-3p and ebv-mir-bart18-3p	NOTUM	4.4e-06,0.0003447,1e-07	0.0001837,0.0233061,2.8e-06	Interaction	NA,NA	No	No	Yes	No	NA
ebv-mir-bart14-3p and ebv-mir-bart18-3p	NKD1	1.8e-06,0.0003307,0	9.92e-05,0.0233061,1.1e-06	Interaction	NA,NA	No	No	Yes	No	NA
ebv-mir-bart14-3p and ebv-mir-bart18-3p	MUCL1	4e-06,0.0011741,1e-07	0.0001837,0.0412837,3.3e-06	Interaction	NA,NA	No	No	No	No	NA
ebv-mir-bart14-3p and ebv-mir-bart18-3p	EGR2	1.1e-06,0.0004773,0	7.47e-05,0.0256106,1.1e-06	Interaction	NA,NA	Yes	NA	Yes	M	Immune Regulation
ebv-mir-bart14-3p and ebv-mir-bart18-3p	CES1	6.4e-06,0.0018901,1.4e-06	0.0002375,0.0488516,5.4e-05	Interaction	NA,NA	No	NA	No	NA	NA
ebv-mir-bart14-3p and ebv-mir-bart18-3p	APCDD1	5e-07,0.0002552,0	7.47e-05,0.0233061,1e-06	Interaction	NA,148	No	NA	No	NA	NA
ebv-mir-bart14-5p and ebv-mir-bart17-5p	SAA1	1e-07,1e-06,0	2.21e-05,0.0001614,0	Interaction	NA,NA	No	No	Yes	No	NA
ebv-mir-bart14-5p and ebv-mir-bart17-5p	CCL25	0,0,0	7e-07,1.37e-05,0	Interaction	NA,NA	No	NA	Yes	NA	Immune Regulation
ebv-mir-bart15 and ebv-mir-bart16	REG1A	0.0001292,0.0001053,2.79e-05	0.0434044,0.0353821,0.0093815	Interaction	162193	No	No	No	No	Yes
ebv-mir-bart16 and ebv-mir-bart17-5p	CCL25	1e-07,4e-07,0	2.06e-05,0.0001383,0	Interaction	227,NA	No	NA	Yes	NA	Immune Regulation
ebv-mir-bart16 and ebv-mir-bart18-5p	STRA6	0.0006844,0.0003297,7e-07	0.0255522,0.0191181,3.64e-05	Interaction	200,NA	No	No	Yes	No	NA
ebv-mir-bart16 and ebv-mir-bart18-5p	REG1B	0.0009875,0.0004996,2e-07	0.0331802,0.0216329,3.64e-05	Interaction	198,NA	No	No	No	No	Yes
ebv-mir-bart16 and ebv-mir-bart18-5p	PLRG1	0.000654,0.0003039,5e-07	0.0255522,0.0191181,3.64e-05	Interaction	199,NA	No	No	No	No	NA
ebv-mir-bart16 and ebv-mir-bart18-5p	NOTUM	0.0005338,0.0003414,8e-07	0.0255522,0.0191181,3.7e-05	Interaction	198,NA	No	No	Yes	No	NA
ebv-mir-bart16 and ebv-mir-bart18-5p	NKD1	0.0002451,0.0001728,2e-07	0.0210717,0.0191181,3.64e-05	Interaction	214,NA	No	No	Yes	No	NA
ebv-mir-bart16 and ebv-mir-bart18-5p	MUCL1	0.0013011,0.0005151,1.6e-06	0.0364322,0.0216329,6.72e-05	Interaction	203,NA	No	No	No	No	NA
ebv-mir-bart16 and ebv-mir-bart18-5p	EGR2	0.0004765,0.000278,5e-07	0.0255522,0.0191181,3.64e-05	Interaction	240141	Yes	NA	Yes	M	Immune Regulation
ebv-mir-bart16 and ebv-mir-bart18-5p	APCDD1	0.0004643,0.0002409,4e-07	0.0255522,0.0191181,3.64e-05	Interaction	NA,NA	No	NA	No	NA	NA
ebv-mir-bart16 and ebv-mir-bart20-5p	PPP1R1B	0.0001461,1.05e-05,5e-07	0.0490739,0.0035356,0.0001841	Interaction	236,NA	Yes	No	Yes	M	NA
ebv-mir-bart16 and ebv-mir-bart8-3p	STRA6	0.0001197,0.000313,9e-07	0.0065008,0.0178907,4.96e-05	Interaction	200,NA	No	No	Yes	No	NA
ebv-mir-bart16 and ebv-mir-bart8-3p	REG1B	1.9e-06,6.32e-05,0	0.0006282,0.0178907,1.4e-06	Interaction	198,NA	No	No	No	No	Yes
ebv-mir-bart16 and ebv-mir-bart8-3p	PLRG1	8.94e-05,0.000286,6e-07	0.0064647,0.0178907,4.96e-05	Interaction	199,NA	No	No	No	No	NA
ebv-mir-bart16 and ebv-mir-bart8-3p	NOTUM	0.0001354,0.0006032,1.6e-06	0.0065008,0.0253351,7.83e-05	Interaction	198143	No	No	Yes	No	NA
ebv-mir-bart16 and ebv-mir-bart8-3p	NKD1	5.99e-05,0.0002561,5e-07	0.0064647,0.0178907,4.96e-05	Interaction	214,NA	No	No	Yes	No	NA
ebv-mir-bart16 and ebv-mir-bart8-3p	MUCL1	0.0003004,0.000512,2.5e-06	0.0126164,0.0245739,0.0001056	Interaction	203,NA	No	No	No	No	NA
ebv-mir-bart16 and ebv-mir-bart8-3p	EGR2	9.62e-05,0.0003195,9e-07	0.0064647,0.0178907,4.96e-05	Interaction	240,NA	Yes	NA	Yes	M	Immune Regulation
ebv-mir-bart16 and ebv-mir-bart8-3p	APCDD1	7.14e-05,0.0002358,5e-07	0.0064647,0.0178907,4.96e-05	Interaction	NA,148	No	NA	No	NA	NA
ebv-mir-bart17-5p and ebv-mir-bart18-3p	CCL25	5.96e-05,1e-07,0	0.006674,3.67e-05,0	Interaction	NA,NA	No	NA	Yes	NA	Immune Regulation
ebv-mir-bart17-5p and ebv-mir-bart20-5p	STARD3	5e-06,2.1e-06,1e-07	0.0016759,0.0007007,2.83e-05	Interaction	147149	No	No	Yes	No	NA
ebv-mir-bart17-5p and ebv-mir-bart20-5p	SSX1	4.59e-05,1.75e-05,1e-06	0.0077137,0.0029364,0.0001702	Interaction	140,NA	No	No	No	No	NA
ebv-mir-bart17-5p and ebv-mir-bart20-5p	KRT6B	0.0001806,0.0001124,7.3e-06	0.0126267,0.0094404,0.0006127	Interaction	NA,NA	No	No	Yes	No	NA
ebv-mir-bart17-5p and ebv-mir-bart20-5p	IGFL2	0.0001879,0.0002547,4.8e-05	0.0126267,0.0171154,0.0032223	Interaction	NA,NA	No	No	No	NA	NA
ebv-mir-bart17-5p and ebv-mir-bart20-5p	ALDH3A1	0.0001379,7.22e-05,3.8e-06	0.0126267,0.0080822,0.0004219	Interaction	NA,160	No	NA	No	NA	NA
ebv-mir-bart17-5p and ebv-mir-bart4-5p	REG3A	2.43e-05,2.05e-05,2.9e-06	0.0081561,0.0069008,0.0009858	Interaction	NA,NA	No	No	Yes	No	Yes
ebv-mir-bart17-5p and ebv-mir-bart7-3p	REG3A	2.3e-06,1.05e-05,2e-07	0.0003852,0.0017685,2.76e-05	Interaction	NA,145	No	No	Yes	No	Yes
ebv-mir-bart17-5p and ebv-mir-bart7-3p	PGC	0.0004207,9.72e-05,0.000127	0.0201923,0.010881,0.0073146	Interaction	157,NA	No	No	No	No	NA
ebv-mir-bart17-5p and ebv-mir-bart7-3p	DEFA5	3.31e-05,0.0001367,1.3e-06	0.0036203,0.0114793,0.0001459	Interaction	159,NA	No	NA	No	NA	Immune Regulation
ebv-mir-bart17-5p and ebv-mir-bart7-3p	C6orf58	0,3e-06,0	5e-06,0.0010113,1e-07	Interaction	NA	No	NA	No	NA	NA
ebv-mir-bart17-5p and ebv-mir-bart9-5p	SAA1	4.28e-05,4.4e-06,4e-07	0.014382,0.0007443,5.88e-05	Interaction	NA,165	No	No	Yes	No	NA
ebv-mir-bart17-5p and ebv-mir-bart9-5p	CCL25	8.97e-05,4.4e-06,2e-07	0.015071,0.0007443,5.88e-05	Interaction	NA,NA	No	NA	Yes	NA	Immune Regulation
ebv-mir-bart18-3p and ebv-mir-bart18-5p	STRA6	0.0002182,4.3e-06,0	0.0091642,0.0002856,1e-07	Interaction	NA,NA	No	No	Yes	No	NA
ebv-mir-bart18-3p and ebv-mir-bart18-5p	PLRG1	0.0002566,3.9e-06,0	0.0095804,0.0002856,1e-07	Interaction	NA,NA	No	No	No	No	NA
ebv-mir-bart18-3p and ebv-mir-bart18-5p	NOTUM	0.0001495,1.74e-05,0	0.0087077,0.0008353,4e-07	Interaction	NA,NA	No	No	Yes	No	NA
ebv-mir-bart18-3p and ebv-mir-bart18-5p	NKD1	8.16e-05,2.8e-06,0	0.0087077,0.0002856,1e-07	Interaction	NA,NA	No	No	Yes	No	NA
ebv-mir-bart18-3p and ebv-mir-bart18-5p	MUCL1	0.0007999,1.47e-05,0	0.0244336,0.0008236,5e-07	Interaction	NA,NA	No	No	No	No	NA
ebv-mir-bart18-3p and ebv-mir-bart18-5p	EGR2	0.0001555,3.1e-06,0	0.0087077,0.0002856,1e-07	Interaction	NA,198	Yes	NA	Yes	M	Immune Regulation
ebv-mir-bart18-3p and ebv-mir-bart18-5p	APCDD1	0.0001506,2.6e-06,0	0.0087077,0.0002856,1e-07	Interaction	NA,NA	No	NA	No	NA	NA
ebv-mir-bart18-3p and ebv-mir-bart2-5p	STRA6	4.29e-05,0.0004253,0	0.0032572,0.0245919,4e-07	Interaction	NA,NA	No	No	Yes	No	NA
ebv-mir-bart18-3p and ebv-mir-bart2-5p	PLRG1	4.85e-05,0.0004391,0	0.0032572,0.0245919,4e-07	Interaction	NA,143	No	No	No	No	NA
ebv-mir-bart18-3p and ebv-mir-bart2-5p	NKD1	1.48e-05,0.0002532,0	0.0032572,0.0234863,3e-07	Interaction	NA,153	No	No	Yes	No	NA
ebv-mir-bart18-3p and ebv-mir-bart2-5p	MUCL1	0.0002015,0.0008289,0	0.0084638,0.0397849,2.3e-06	Interaction	NA,NA	No	No	No	No	NA
ebv-mir-bart18-3p and ebv-mir-bart2-5p	EGR2	3.46e-05,0.0002796,0	0.0032572,0.0234863,4e-07	Interaction	NA,142	Yes	NA	Yes	M	Immune Regulation
ebv-mir-bart18-3p and ebv-mir-bart2-5p	APCDD1	2.4e-05,0.0002576,0	0.0032572,0.0234863,3e-07	Interaction	NA,141	No	NA	No	NA	NA
ebv-mir-bart18-3p and ebv-mir-bart3-5p	STRA6	5.3e-06,0,0	0.0011695,7e-07,0	Interaction	NA,144	No	No	Yes	No	NA
ebv-mir-bart18-3p and ebv-mir-bart3-5p	PLRG1	3.85e-05,0,0	0.002156,2.5e-06,0	Interaction	NA,NA	No	No	No	No	NA
ebv-mir-bart18-3p and ebv-mir-bart3-5p	NOTUM	1.6e-05,4e-07,0	0.0013456,1.82e-05,0	Interaction	NA,NA	No	No	Yes	No	NA
ebv-mir-bart18-3p and ebv-mir-bart3-5p	NKD1	6.51e-05,4e-07,0	0.0031255,1.82e-05,0	Interaction	NA,141	No	No	Yes	No	NA
ebv-mir-bart18-3p and ebv-mir-bart3-5p	MUCL1	0.0002478,3e-07,0	0.0092502,1.82e-05,0	Interaction	NA,141	No	No	No	No	NA
ebv-mir-bart18-3p and ebv-mir-bart3-5p	EGR2	2.53e-05,0,0	0.0016969,2.7e-06,0	Interaction	NA,142	Yes	NA	Yes	M	Immune Regulation
ebv-mir-bart18-3p and ebv-mir-bart3-5p	APCDD1	1.04e-05,0,0	0.0011695,7e-07,0	Interaction	NA,NA	No	NA	No	NA	NA
ebv-mir-bart18-3p and ebv-mir-bart7-5p	TGM3	0.0007778,0.0001001,0.0001259	0.0201042,0.0045855,0.028364	Interaction	NA,NA	No	No	No	NA	NA
ebv-mir-bart18-3p and ebv-mir-bart8-3p	STRA6	1.7e-05,1.14e-05,0	0.0011439,0.000898,2e-07	Interaction	NA,NA	No	No	Yes	No	NA
ebv-mir-bart18-3p and ebv-mir-bart8-3p	PLRG1	1.65e-05,1.34e-05,0	0.0011439,0.000898,2e-07	Interaction	NA,NA	No	No	No	No	NA
ebv-mir-bart18-3p and ebv-mir-bart8-3p	PHLDA1	0.0007843,0.0004046,5e-07	0.0263528,0.0169943,1.99e-05	Interaction	NA,204	Yes	No	Yes	M	NA
ebv-mir-bart18-3p and ebv-mir-bart8-3p	NOTUM	3.04e-05,0.0001596,0	0.0017034,0.0076594,1.1e-06	Interaction	NA,143	No	No	Yes	No	NA
ebv-mir-bart18-3p and ebv-mir-bart8-3p	NKD1	6.8e-06,9.7e-06,0	0.0011439,0.000898,2e-07	Interaction	NA,NA	No	No	Yes	No	NA
ebv-mir-bart18-3p and ebv-mir-bart8-3p	MUCL1	8.94e-05,3.17e-05,0	0.0037542,0.0017754,1e-06	Interaction	NA,NA	No	No	No	No	NA
ebv-mir-bart18-3p and ebv-mir-bart8-3p	EGR2	1.47e-05,1.07e-05,0	0.0011439,0.000898,2e-07	Interaction	NA,NA	Yes	NA	Yes	M	Immune Regulation
ebv-mir-bart18-3p and ebv-mir-bart8-3p	APCDD1	8.7e-06,7.2e-06,0	0.0011439,0.000898,2e-07	Interaction	NA,148	No	NA	No	NA	NA
ebv-mir-bart18-5p and ebv-mir-bart3-5p	STRA6	3.69e-05,2.35e-05,0	0.0060462,0.0056386,1.5e-06	Interaction	NA,NA	No	No	Yes	No	NA
ebv-mir-bart18-5p and ebv-mir-bart3-5p	PLRG1	8.98e-05,7.59e-05,0	0.0060462,0.0063792,2e-06	Interaction	NA,NA	No	No	No	No	NA
ebv-mir-bart18-5p and ebv-mir-bart3-5p	PHLDA1	0.0002976,0.000541,4e-07	0.01179,0.0201965,1.62e-05	Interaction	NA,186	Yes	No	Yes	M	NA
ebv-mir-bart18-5p and ebv-mir-bart3-5p	NOTUM	0.0003158,0.0002502,2e-07	0.01179,0.0120098,7.5e-06	Interaction	NA,NA	No	No	Yes	No	NA
ebv-mir-bart18-5p and ebv-mir-bart3-5p	NKD1	0.0001467,0.0001449,1e-07	0.0070416,0.0081167,2.8e-06	Interaction	NA,141	No	No	Yes	No	NA
ebv-mir-bart18-5p and ebv-mir-bart3-5p	MUCL1	0.000108,0.0001072,0	0.0060462,0.0072042,2.8e-06	Interaction	NA,141	No	No	No	No	NA
ebv-mir-bart18-5p and ebv-mir-bart3-5p	EGR2	7.9e-05,7.41e-05,0	0.0060462,0.0063792,2e-06	Interaction	198142	Yes	NA	Yes	M	Immune Regulation
ebv-mir-bart18-5p and ebv-mir-bart3-5p	CES1	9.4e-05,0.0004791,9e-07	0.0060462,0.0201242,3.29e-05	Interaction	NA,NA	No	NA	No	NA	NA
ebv-mir-bart18-5p and ebv-mir-bart3-5p	APCDD1	5.86e-05,3.36e-05,0	0.0060462,0.0056386,1.5e-06	Interaction	NA,NA	No	NA	No	NA	NA
ebv-mir-bart19-3p and ebv-mir-bart22	CRABP2	1.51e-05,5.47e-05,0	0.0050747,0.0183888,4e-06	Interaction	147197	Yes	NA	Yes	M	NA
ebv-mir-bart19-3p and ebv-mir-bart6-5p	CRABP2	6.98e-05,0.0001389,4e-07	0.0234606,0.0466702,0.0001448	Interaction	147,NA	Yes	NA	Yes	M	NA
ebv-mir-bart19-5p and ebv-mir-bart22	CRABP2	2.83e-05,0.0001096,0	0.0095158,0.0368394,7.9e-06	Interaction	NA,197	Yes	NA	Yes	M	NA
ebv-mir-bart2-5p and ebv-mir-bart7-5p	PI3	4.08e-05,6.1e-06,0	0.0068538,0.0010193,2.2e-06	Interaction	NA,NA	No	No	No	No	NA
ebv-mir-bart2-5p and ebv-mir-bart7-5p	MMP7	0.0004392,0.0004815,3.69e-05	0.0295113,0.0323589,0.0020658	Interaction	147,NA	Yes	No	Yes	M	NA
ebv-mir-bart2-5p and ebv-mir-bart7-5p	LYPD2	7.8e-06,3.3e-06,0	0.00263,0.0010193,1.9e-06	Interaction	NA,NA	No	No	No	No	NA
ebv-mir-bart2-5p and ebv-mir-bart7-5p	KRT4	0.0003664,0.000153,3e-07	0.0295113,0.0128512,3.4e-05	Interaction	145,NA	No	No	No	No	NA
ebv-mir-bart2-5p and ebv-mir-bart7-5p	HBB	0.0001362,0.0001124,1e-06	0.0152568,0.0125915,8.01e-05	Interaction	NA,NA	No	No	No	NA	NA
ebv-mir-bart2-5p and ebv-mir-bart8-3p	STRA6	0.0004599,0.0001974,2e-07	0.0271707,0.0164831,1.8e-05	Interaction	NA,NA	No	No	Yes	No	NA
ebv-mir-bart2-5p and ebv-mir-bart8-3p	REG1B	2.26e-05,0.0003347,0	0.0076001,0.0164831,2.9e-06	Interaction	163,NA	No	No	No	No	Yes
ebv-mir-bart2-5p and ebv-mir-bart8-3p	PLRG1	0.0005187,0.0003246,3e-07	0.0271707,0.0164831,1.8e-05	Interaction	143,NA	No	No	No	No	NA
ebv-mir-bart2-5p and ebv-mir-bart8-3p	NOTUM	0.001018,0.0001232,2e-07	0.0380059,0.0164831,1.8e-05	Interaction	142143	No	No	Yes	No	NA
ebv-mir-bart2-5p and ebv-mir-bart8-3p	NKD1	0.0005316,0.000304,3e-07	0.0271707,0.0164831,1.8e-05	Interaction	153,NA	No	No	Yes	No	NA
ebv-mir-bart2-5p and ebv-mir-bart8-3p	MUCL1	0.0008113,0.0003925,7e-07	0.0340752,0.0164831,2.75e-05	Interaction	NA,NA	No	No	No	No	NA
ebv-mir-bart2-5p and ebv-mir-bart8-3p	EGR2	0.0005661,0.0003567,4e-07	0.0271707,0.0164831,1.97e-05	Interaction	142,NA	Yes	NA	Yes	M	Immune Regulation
ebv-mir-bart2-5p and ebv-mir-bart8-3p	APCDD1	0.0004056,0.000237,2e-07	0.0271707,0.0164831,1.8e-05	Interaction	141148	No	NA	No	NA	NA
ebv-mir-bart20-3p and ebv-mir-bart5-5p	TGM1	0.000221,4.2e-06,0.0001102	0.010607,0.001403,0.0370333	Interaction	NA,143	No	No	Yes	NA	NA
ebv-mir-bart20-5p and ebv-mir-bart22	CRABP2	0,1.98e-05,0	3.4e-06,0.0066627,1e-07	Interaction	NA,197	Yes	NA	Yes	M	NA
ebv-mir-bart21-5p and ebv-mir-bart3-5p	REG1B	0.0009737,0.0025253,3.1e-06	0.0181751,0.0363566,0.0001306	Interaction	NA,148	No	No	No	No	Yes
ebv-mir-bart21-5p and ebv-mir-bart3-5p	PLRG1	5.62e-05,0.0015834,6e-07	0.0022175,0.0363566,5.75e-05	Interaction	NA,NA	No	No	No	No	NA
ebv-mir-bart21-5p and ebv-mir-bart3-5p	NOTUM	9.94e-05,0.00266,1.9e-06	0.0023858,0.0363566,9.34e-05	Interaction	NA,NA	No	No	Yes	No	NA
ebv-mir-bart21-5p and ebv-mir-bart3-5p	NKD1	7.26e-05,0.00207,9e-07	0.0022175,0.0363566,6.19e-05	Interaction	NA,NA	No	No	Yes	No	NA
ebv-mir-bart21-5p and ebv-mir-bart3-5p	MUCL1	8.88e-05,0.0019136,1.2e-06	0.0023235,0.0363566,6.98e-05	Interaction	140141	No	No	No	No	NA
ebv-mir-bart21-5p and ebv-mir-bart3-5p	EGR2	5.62e-05,0.0014845,7e-07	0.0022175,0.0363566,5.75e-05	Interaction	140142	Yes	NA	Yes	M	Immune Regulation
ebv-mir-bart21-5p and ebv-mir-bart3-5p	CES1	0.0001084,0.0019314,1.04e-05	0.0024286,0.0363566,0.0003499	Interaction	NA,NA	No	NA	No	NA	NA
ebv-mir-bart21-5p and ebv-mir-bart3-5p	APCDD1	4.04e-05,0.0009325,3e-07	0.0022175,0.0363566,5.58e-05	Interaction	NA,NA	No	NA	No	NA	NA

## Sheet: ST4
Supplementary Table 4. mirTarRnaSeq miRNA-mRNA regression analysis for EBV miRNAs targeting EBV transcriptome (Part 1).
miRNA	mRNA	P value	FDR	Model Type	miranda Score
ebv-mir-bart14-5p and ebv-mir-bart3-5p	BALF1	0.0001742,0.0005181,2.3e-06	0.0148084,0.0146807,0.0001957	Interaction	NA,NA
ebv-mir-bart21-5p and ebv-mir-bart3-5p	BALF1	4.47e-05,1.81e-05,0	0.001899,0.0015348,6e-07	Interaction	NA,NA
ebv-mir-bart1-5p and ebv-mir-bart3-5p	BALF3	0.0003406,0.0011256	0.0161538,0.047838	Multivariate	NA,NA
ebv-mir-bart1-5p and ebv-mir-bart17-5p	BALF3	7.7e-06,4.23e-05,2e-07	0.0006526,0.0035943,1.6e-05	Interaction	NA,140
ebv-mir-bart10-5p and ebv-mir-bart18-5p	BaRF1	0.0045699,0.0001034,1.76e-05	0.0497882,0.0012553,0.0002611	Interaction	149141
ebv-mir-bart17-5p and ebv-mir-bart20-5p	BaRF1	0.0014424,0.0044545,0.0001229	0.0136223,0.0378634,0.0013054	Interaction	155160
ebv-mir-bart17-3p and ebv-mir-bart8-3p	BBLF1	0.0004644,1.79e-05	0.0197349,0.0015207	Multivariate	NA,NA
ebv-mir-bart19-3p and ebv-mir-bart2-5p	BBLF1	0.0003185,1.19e-05	0.0270723,0.0010095	Multivariate	NA,NA
ebv-mir-bart2-5p and ebv-mir-bart4-3p	BBLF1	1.4e-06,3.6e-05	0.0001226,0.0030611	Multivariate	NA,NA
ebv-mir-bart1-5p and ebv-mir-bart18-3p	BBLF1	7.08e-05,0.000272,6e-07	0.0060195,0.0231206,4.84e-05	Interaction	NA,NA
ebv-mir-bart1-5p and ebv-mir-bart8-3p	BBLF1	0.000187,0.0004181,2.2e-06	0.0158956,0.0355356,0.0001904	Interaction	NA,NA
ebv-mir-bart11-3p and ebv-mir-bart3-5p	BBLF1	3.89e-05,0.0018066,0	0.0016531,0.0383893,1e-07	Interaction	NA,NA
ebv-mir-bart11-3p and ebv-mir-bart8-3p	BBLF1	7e-07,1.73e-05,0	6.11e-05,0.0014724,1e-07	Interaction	NA,NA
ebv-mir-bart14-3p and ebv-mir-bart18-3p	BBLF1	7e-07,0.0003091,0	5.87e-05,0.0262693,8e-07	Interaction	NA,NA
ebv-mir-bart16 and ebv-mir-bart18-5p	BBLF1	0.0005265,0.0002817,5e-07	0.0447531,0.0239449,3.93e-05	Interaction	162,NA
ebv-mir-bart16 and ebv-mir-bart8-3p	BBLF1	9.05e-05,0.0002713,7e-07	0.0076942,0.0230588,5.54e-05	Interaction	162,NA
ebv-mir-bart18-3p and ebv-mir-bart18-5p	BBLF1	0.0001634,3.3e-06,0	0.0138861,0.0002775,1e-07	Interaction	NA,NA
ebv-mir-bart18-3p and ebv-mir-bart2-5p	BBLF1	2.59e-05,0.0002852,0	0.0021994,0.0242453,2e-07	Interaction	NA,NA
ebv-mir-bart18-3p and ebv-mir-bart3-5p	BBLF1	4.2e-06,0,0	0.0003602,2e-07,1e-07	Interaction	NA,NA
ebv-mir-bart18-3p and ebv-mir-bart8-3p	BBLF1	1.08e-05,8e-06,0	0.0009203,0.0006815,1e-07	Interaction	NA,NA
ebv-mir-bart18-5p and ebv-mir-bart3-5p	BBLF1	3.93e-05,2.4e-05,0	0.0033398,0.0020419,5e-07	Interaction	NA,NA
ebv-mir-bart2-5p and ebv-mir-bart8-3p	BBLF1	0.0004585,0.0002197,2e-07	0.0389699,0.0186777,1.87e-05	Interaction	NA,NA
ebv-mir-bart21-5p and ebv-mir-bart3-5p	BBLF1	3.81e-05,0.0009178,3e-07	0.001899,0.0204615,1.39e-05	Interaction	NA,NA
ebv-mir-bart3-5p and ebv-mir-bart8-3p	BBLF1	0.0003276,0.0002818,1e-07	0.0092819,0.0239536,4.7e-06	Interaction	NA,NA
ebv-mir-bart3-5p and ebv-mir-bart9-5p	BBLF1	5.1e-06,7.8e-06,0	0.0004359,0.0006613,4e-07	Interaction	NA,NA
ebv-mir-bart10-3p and ebv-mir-bart17-3p	BBLF2/BBLF3	8.43e-05,0.0003938	0.0071686,0.0334699	Multivariate	NA,148
ebv-mir-bart17-3p and ebv-mir-bart8-3p	BBRF3	0.0003394,8.48e-05	0.0197349,0.003603	Multivariate	NA,NA
ebv-mir-bart10-5p and ebv-mir-bart18-5p	BCRF1	0.0022814,0.0001004,2.15e-05	0.0387834,0.0012553,0.0002611	Interaction	NA,NA
ebv-mir-bart17-5p and ebv-mir-bart18-5p	BCRF1	0.0004389,0.0011487,2.33e-05	0.0062532,0.0234282,0.0005003	Interaction	141,NA
ebv-mir-bart17-5p and ebv-mir-bart20-5p	BCRF1	4.5e-05,1.69e-05,1e-06	0.0009945,0.0003868,2.39e-05	Interaction	141,NA
ebv-mir-bart17-5p and ebv-mir-bart3-3p	BCRF1	0.0001641,0.0009716,4.19e-05	0.0031574,0.0207029,0.0007874	Interaction	141,NA
ebv-mir-bart1-3p	BDLF1	0.03	0.74	Univariate	140
ebv-mir-bart1-5p	BDLF1	0.02	0.52	Univariate	147
ebv-mir-bart14-3p	BDLF1	0.05	0.83	Univariate	NA
ebv-mir-bart14-5p	BDLF1	0.04	0.84	Univariate	141
ebv-mir-bart2-3p	BDLF1	0.05	0.75	Univariate	NA
ebv-mir-bart5-5p	BDLF1	0.05	0.78	Univariate	NA
ebv-mir-bart1-5p	BDLF2	0.01	0.52	Univariate	147
ebv-mir-bart13-5p	BDLF2	0.03	0.79	Univariate	163
ebv-mir-bart14-3p	BDLF2	0.03	0.83	Univariate	NA
ebv-mir-bart6-5p	BDLF2	0.05	0.68	Univariate	NA
ebv-mir-bart9-3p	BDLF2	0.05	0.65	Univariate	NA
ebv-mir-bart17-5p and ebv-mir-bart18-5p	BFLF1	0.0027613,0.0017744,0.0002084	0.0260788,0.0251377,0.0029527	Interaction	NA,NA
ebv-mir-bart17-5p and ebv-mir-bart20-5p	BFLF1	0.0019711,0.0003868,8.43e-05	0.015231,0.0054793,0.0010231	Interaction	NA,NA
ebv-mir-bart10-5p and ebv-mir-bart18-5p	BFRF1	0.0004653,2.24e-05,6.9e-06	0.0387834,0.0012553,0.0002611	Interaction	NA,NA
ebv-mir-bart10-5p and ebv-mir-bart3-3p	BFRF1	0.0026254,0.0005273,0.0001739	0.0482287,0.0224104,0.0073923	Interaction	NA,148
ebv-mir-bart17-5p and ebv-mir-bart18-5p	BFRF1	0.000335,0.0005308,3.12e-05	0.0062532,0.0234282,0.00053	Interaction	NA,NA
ebv-mir-bart17-5p and ebv-mir-bart20-5p	BFRF1	0.0001703,8.68e-05,8.9e-06	0.0024125,0.0014758,0.0001513	Interaction	NA,153
ebv-mir-bart17-5p and ebv-mir-bart3-3p	BFRF1	0.0001133,0.0002775,3.75e-05	0.0031574,0.0207029,0.0007874	Interaction	NA,148
ebv-mir-bart5-3p and ebv-mir-bart6-5p	BFRF1	0.0001424,0.0004109,4.07e-05	0.0121058,0.0349272,0.0034607	Interaction	147,NA
ebv-mir-bart1-5p	BFRF1A	0.04	0.52	Univariate	NA
ebv-mir-bart2-5p and ebv-mir-bart7-5p	BFRF3	1.8e-05,2.29e-05,0	0.0015317,0.001949,2.9e-06	Interaction	NA,NA
ebv-mir-bart10-5p and ebv-mir-bart18-5p	BGLF2	0.0046859,3.15e-05,9.4e-06	0.0497882,0.0012553,0.0002611	Interaction	NA,NA
ebv-mir-bart10-5p and ebv-mir-bart3-3p	BGLF2	0.0034044,0.0004427,5.2e-05	0.0482287,0.0224104,0.0044233	Interaction	NA,NA
ebv-mir-bart17-5p and ebv-mir-bart20-5p	BGLF2	0.0009731,0.0006736,6.67e-05	0.010339,0.0081798,0.0009453	Interaction	NA,NA
ebv-mir-bart10-5p and ebv-mir-bart18-5p	BGLF3	0.0022511,9.67e-05,2.1e-05	0.0387834,0.0012553,0.0002611	Interaction	NA,NA
ebv-mir-bart17-5p and ebv-mir-bart18-5p	BGLF3	0.0004414,0.001135,2.35e-05	0.0062532,0.0234282,0.0005003	Interaction	NA,NA
ebv-mir-bart17-5p and ebv-mir-bart20-5p	BGLF3	4.67e-05,1.74e-05,1e-06	0.0009945,0.0003868,2.39e-05	Interaction	NA,NA
ebv-mir-bart17-5p and ebv-mir-bart3-3p	BGLF3	0.0001682,0.0009743,4.31e-05	0.0031574,0.0207029,0.0007874	Interaction	NA,NA
ebv-mir-bart10-5p and ebv-mir-bart18-5p	BGLF3.5	0.0017454,8.6e-05,1.84e-05	0.0387834,0.0012553,0.0002611	Interaction	NA,NA
ebv-mir-bart17-5p and ebv-mir-bart18-5p	BGLF3.5	0.0003893,0.0010023,2.23e-05	0.0062532,0.0234282,0.0005003	Interaction	140,NA
ebv-mir-bart17-5p and ebv-mir-bart20-5p	BGLF3.5	4.68e-05,1.82e-05,1.1e-06	0.0009945,0.0003868,2.39e-05	Interaction	140,NA
ebv-mir-bart17-5p and ebv-mir-bart3-3p	BGLF3.5	0.00013,0.0007296,3.43e-05	0.0031574,0.0207029,0.0007874	Interaction	140,NA
ebv-mir-bart1-5p	BHLF1	0.04	0.52	Univariate	NA
ebv-mir-bart1-3p	BILF1	0.04	0.74	Univariate	NA
ebv-mir-bart10-3p	BILF1	0.04	0.82	Univariate	NA
ebv-mir-bart6-3p	BILF1	0.05	0.83	Univariate	148
ebv-mir-bart6-5p	BILF1	0.05	0.68	Univariate	146
ebv-mir-bart6-5p and ebv-mir-bhrf1-1	BILF1	9.25e-05,0.0004389,0.0003273	0.0078658,0.0367838,0.0278234	Interaction	146159
ebv-mir-bart1-3p and ebv-mir-bart3-3p	BILF2	0.0002108,3.87e-05	0.0179194,0.0032889	Multivariate	NA,NA
ebv-mir-bart1-5p and ebv-mir-bart19-3p	BILF2	0.0004546,0.0001199,6.1e-06	0.0386447,0.010194,0.0005156	Interaction	NA,NA
ebv-mir-bart2-3p and ebv-mir-bart7-5p	BKRF2	0.0002992,4.03e-05,9e-07	0.0254286,0.0034266,7.46e-05	Interaction	NA,NA
ebv-mir-bart14-3p and ebv-mir-bart22	BKRF4	0.0001363,0.0017395	0.011584,0.049285	Multivariate	NA,174
ebv-mir-bart1-3p and ebv-mir-bart14-5p	BKRF4	2.9e-05,0.0015192,1.1e-06	0.0024617,0.0430453,9.56e-05	Interaction	NA,NA
ebv-mir-bart1-3p and ebv-mir-bart2-3p	BKRF4	6.59e-05,9.5e-06,1e-07	0.0056019,0.0008057,5.2e-06	Interaction	NA,NA
ebv-mir-bart14-3p and ebv-mir-bart2-3p	BKRF4	0.0004238,0.0003127,1e-07	0.0252963,0.0104348,1.11e-05	Interaction	NA,NA
ebv-mir-bart15 and ebv-mir-bart18-5p	BKRF4	0.0002472,5.23e-05,2.1e-06	0.0052539,0.004444,0.0001769	Interaction	159,NA
ebv-mir-bart15 and ebv-mir-bart20-3p	BKRF4	0.0002826,3e-07,1e-07	0.024025,2.59e-05,4.6e-06	Interaction	159,NA
ebv-mir-bart2-3p and ebv-mir-bart21-3p	BKRF4	0.0001352,0.000684,1.5e-06	0.0114957,0.0329022,0.0001287	Interaction	NA,NA
ebv-mir-bart2-3p and ebv-mir-bart21-5p	BKRF4	0.0002063,9e-07,1e-07	0.0175335,7.83e-05,4.7e-06	Interaction	NA,NA
ebv-mir-bart2-3p and ebv-mir-bart3-3p	BKRF4	0.0011974,0.0014283,0.0001147	0.0339277,0.0404697,0.0032498	Interaction	NA,NA
ebv-mir-bart2-3p and ebv-mir-bart4-5p	BKRF4	0.0001731,0.0010673,0	0.0147096,0.0458405,2.3e-06	Interaction	NA,NA
ebv-mir-bart14-3p and ebv-mir-bart22	BLLF2	0.0005366,0.001184	0.01825,0.049285	Multivariate	NA,188
ebv-mir-bart19-3p and ebv-mir-bart20-5p	BLLF2	0.0003395,7e-07	0.0288562,6.31e-05	Multivariate	NA,NA
ebv-mir-bart19-5p and ebv-mir-bart20-5p	BLLF2	0.000245,7e-07	0.0208258,5.54e-05	Multivariate	NA,NA
ebv-mir-bart20-5p and ebv-mir-bart6-3p	BLLF2	6e-07,0.0003332	5.36e-05,0.0283211	Multivariate	NA,NA
ebv-mir-bart20-5p and ebv-mir-bart9-5p	BLLF2	7e-07,0.0003793	6.05e-05,0.0322438	Multivariate	NA,NA
ebv-mir-bart1-3p and ebv-mir-bart14-5p	BLLF2	0.0001192,0.0015133,1.44e-05	0.003378,0.0430453,0.0004087	Interaction	142,NA
ebv-mir-bart1-3p and ebv-mir-bart2-3p	BLLF2	0.0003328,0.0001075,5.1e-06	0.0134041,0.0045695,0.0002163	Interaction	142,NA
ebv-mir-bart15 and ebv-mir-bart18-5p	BLLF2	0.000168,0.0009798,1.55e-05	0.0052539,0.0277602,0.0004386	Interaction	167,NA
ebv-mir-bart2-3p and ebv-mir-bart21-3p	BLLF2	0.0003572,0.0008798,1.86e-05	0.014502,0.0329022,0.0006237	Interaction	NA,NA
ebv-mir-bart2-3p and ebv-mir-bart3-3p	BLLF2	0.0001896,0.0005804,3.89e-05	0.0080561,0.0246655,0.0016545	Interaction	NA,145
ebv-mir-bart17-5p and ebv-mir-bart20-5p	BMRF1	0.0037413,0.0025435,0.0003503	0.0265012,0.0240221,0.0033088	Interaction	155142
ebv-mir-bart14-3p and ebv-mir-bart22	BORF1	0.0006441,0.0016201	0.01825,0.049285	Multivariate	NA,190
ebv-mir-bart1-3p and ebv-mir-bart14-5p	BORF1	7.33e-05,0.0011398,7.6e-06	0.0031159,0.0430453,0.0003242	Interaction	146,NA
ebv-mir-bart1-3p and ebv-mir-bart2-3p	BORF1	0.0004731,0.0002301,8.6e-06	0.0134041,0.0065207,0.0002445	Interaction	146143
ebv-mir-bart14-3p and ebv-mir-bart2-3p	BORF1	0.0005952,0.0001119,5e-07	0.0252963,0.0095135,1.99e-05	Interaction	NA,143
ebv-mir-bart14-3p and ebv-mir-bart8-5p	BORF1	2.49e-05,3.58e-05,3e-07	0.0021145,0.003039,2.8e-05	Interaction	NA,NA
ebv-mir-bart15 and ebv-mir-bart18-5p	BORF1	4.13e-05,0.0006341,4.8e-06	0.0035086,0.0269495,0.0002036	Interaction	187,NA
ebv-mir-bart18-5p and ebv-mir-bart4-5p	BORF1	0.0002585,0.000326,3.9e-06	0.0109845,0.0277136,0.0001661	Interaction	NA,146
ebv-mir-bart19-5p and ebv-mir-bart2-3p	BORF1	0.0001823,0.0001789,2.5e-06	0.0154976,0.0076033,0.0001062	Interaction	146143
ebv-mir-bart2-3p and ebv-mir-bart21-3p	BORF1	0.0005118,0.0011613,2.2e-05	0.014502,0.0329022,0.0006237	Interaction	143151
ebv-mir-bart2-3p and ebv-mir-bart3-3p	BORF1	9.15e-05,0.0001763,1.38e-05	0.0077778,0.0149897,0.0011722	Interaction	NA,NA
ebv-mir-bart2-3p and ebv-mir-bart4-5p	BORF1	0.0019551,0.0010786,2.4e-06	0.0415453,0.0458405,0.0001039	Interaction	NA,146
ebv-mir-bart21-5p and ebv-mir-bart8-5p	BORF1	5.53e-05,0.0005313,6.6e-06	0.0023519,0.0422738,0.0002797	Interaction	NA,NA
ebv-mir-bart4-5p and ebv-mir-bart8-5p	BORF1	0.0004662,0.0004678,5.9e-06	0.0396268,0.0210736,0.0002496	Interaction	146,NA
ebv-mir-bart10-5p and ebv-mir-bart18-5p	BPLF1	0.00145,5.82e-05,9.7e-06	0.0387834,0.0012553,0.0002611	Interaction	167,NA
ebv-mir-bart17-5p and ebv-mir-bart18-5p	BPLF1	0.0004056,0.0013781,1.94e-05	0.0062532,0.0234282,0.0005003	Interaction	NA,NA
ebv-mir-bart17-5p and ebv-mir-bart20-5p	BPLF1	1.24e-05,6.4e-06,2e-07	0.0009945,0.0003868,1.68e-05	Interaction	NA,NA
ebv-mir-bart17-5p and ebv-mir-bart3-3p	BPLF1	0.0001857,0.0012371,4.63e-05	0.0031574,0.0210313,0.0007874	Interaction	NA,NA
ebv-mir-bart1-3p and ebv-mir-bart8-5p	BRRF1	0.0006515,8.8e-06	0.043369,0.0007476	Multivariate	144142
ebv-mir-bart17-5p and ebv-mir-bart7-3p	EBNA-1	0.0003439,0.0002413,1.11e-05	0.0292327,0.0205093,0.0009473	Interaction	156148
ebv-mir-bart10-3p and ebv-mir-bart3-3p	LF2	0.0006439,4.44e-05	0.0273672,0.0018876	Multivariate	NA,NA
ebv-mir-bart10-3p and ebv-mir-bart5-5p	LF2	0.0003934,4.98e-05	0.01672,0.0021178	Multivariate	NA,NA
ebv-mir-bart19-5p and ebv-mir-bart3-3p	LF2	0.0005176,2.76e-05	0.0219959,0.0014123	Multivariate	NA,NA
ebv-mir-bart10-3p and ebv-mir-bart3-3p	LMP-2B	4.12e-05,7.3e-06	0.0035054,0.0006241	Multivariate	NA,NA
ebv-mir-bart10-3p and ebv-mir-bart5-5p	LMP-2B	1.08e-05,3e-06	0.0009206,0.0002536	Multivariate	NA,NA
ebv-mir-bart17-3p and ebv-mir-bart5-5p	LMP-2B	0.0003361,4.55e-05	0.0285707,0.0038675	Multivariate	NA,NA
ebv-mir-bart19-5p and ebv-mir-bart3-3p	LMP-2B	0.0003729,3.32e-05	0.0219959,0.0014123	Multivariate	NA,NA
ebv-mir-bart3-3p and ebv-mir-bart8-3p	LMP-2B	6.43e-05,0.000577	0.0054693,0.0490432	Multivariate	NA,NA
ebv-mir-bart3-3p and ebv-mir-bart9-5p	LMP-2B	2.78e-05,0.0002956	0.0023653,0.0251282	Multivariate	NA,NA

## Sheet: ST5
Supplementary Table 5. mirTarRnaSeq miRNA-mRNA correlation analysis for time point analysis of control versus covid-19 infection in lung cells (Part 2).
miRNA	mRNA	miRanda score	Folding_Energy	binding_l1	binding_l2	corr
hsa-let-7a-3p	RAB2B	170	-17.94	76.47	94.12	-0.906768
hsa-let-7a-3p	RAB2B	170	-17.94	76.47	94.12	-0.906768
hsa-let-7a-3p	LYST	179	-19.76	83.33	94.44	-0.964576
hsa-let-7a-3p	TMEM106A	170	-16.42	84.21	84.21	-0.900383
hsa-let-7a-3p	ZNF546	171	-17.47	77.78	88.89	-0.991318
hsa-let-7a-3p	FAN1	180	-21	100	100	-0.878549
hsa-let-7a-5p	BCAP29	171	-20.17	80	85	-0.999904
hsa-let-7a-5p	PPP2R1B	170	-24.75	78.95	89.47	-0.983324
hsa-let-7a-5p	COL8A1	169	-24.19	80	90	-0.937685
hsa-let-7a-5p	ERAP2	170	-20.13	76.47	94.12	-0.999979
hsa-let-7b-3p	LYST	175	-18.93	83.33	88.89	-0.951151
hsa-let-7b-3p	GNG5	172	-12.55	78.95	84.21	-0.87089
hsa-let-7b-3p	GNG5	172	-12.55	78.95	84.21	-0.87089
hsa-let-7b-5p	AHR	169	-27.13	80	90	-0.966722
hsa-let-7b-5p	BAG1	173	-27.6	85	90	-0.885205
hsa-let-7b-5p	BAG1	173	-27.6	85	90	-0.885205
hsa-let-7b-5p	NLRC5	171	-26.83	76.19	85.71	-0.99987
hsa-let-7b-5p	DISC1	169	-27.13	80	90	-0.996949
hsa-let-7b-5p	DISC1	169	-27.13	80	90	-0.996949
hsa-let-7b-5p	ERAP1	170	-26.21	84.21	84.21	-0.980195
hsa-let-7b-5p	ERAP2	178	-24.6	82.35	100	-0.998492
hsa-let-7c-5p	AHR	169	-25.13	80	90	-0.994976
hsa-let-7c-5p	PPP2R1B	170	-25.14	78.95	89.47	-0.925007
hsa-let-7c-5p	DISC1	169	-25.13	80	90	-0.996779
hsa-let-7c-5p	DISC1	169	-25.13	80	90	-0.996779
hsa-let-7c-5p	RYBP	175	-29	80.95	85.71	-0.859714
hsa-let-7c-5p	ERAP2	170	-22.11	76.47	94.12	-0.977328
hsa-let-7c-5p	RBM12B	170	-26.5	78.95	89.47	-0.947615
hsa-let-7d-3p	TET3	172	-24.29	88.89	88.89	-0.910023
hsa-let-7d-5p	MIB1	170	-25.23	78.95	89.47	-0.999996
hsa-let-7d-5p	EEF2K	169	-24.29	80.95	85.71	-0.978569
hsa-let-7d-5p	GJC1	171	-25.14	93.75	93.75	-0.924788
hsa-let-7d-5p	TNFAIP8L1	170	-25.92	80.95	85.71	-0.9769
hsa-let-7d-5p	NHLRC2	171	-25.14	93.75	93.75	-0.872999
hsa-let-7e-3p	IRF7	172	-35.62	86.67	100	-0.928373
hsa-let-7e-5p	RBM23	169	-26.2	87.5	87.5	-0.972956
hsa-let-7e-5p	RBM23	169	-26.2	87.5	87.5	-0.972956
hsa-let-7e-5p	RBM23	169	-26.2	87.5	87.5	-0.972956
hsa-let-7e-5p	RBM23	169	-26.2	87.5	87.5	-0.972956
hsa-let-7e-5p	COL8A1	169	-24.19	80	90	-0.971605
hsa-let-7e-5p	B3GNT7	173	-28.08	87.5	93.75	-0.947768
hsa-let-7e-5p	C12orf43	174	-28.35	82.35	94.12	-0.884581
hsa-let-7e-5p	RYBP	171	-25.06	80.95	80.95	-0.988892
hsa-let-7e-5p	PCDH9	171	-25.19	75	90	-0.934399
hsa-let-7e-5p	SPRY4	171	-25.97	75	90	-0.993738
hsa-let-7f-1-3p	RAB2B	172	-20.05	73.68	89.47	-0.955597
hsa-let-7f-1-3p	RAB2B	172	-20.05	73.68	89.47	-0.955597
hsa-let-7f-1-3p	TVP23B	172	-17.52	89.47	89.47	-0.992093
hsa-let-7f-1-3p	YTHDF3	170	-14.65	80	85	-0.962234
hsa-let-7f-1-3p	YTHDF3	170	-14.65	80	85	-0.962234
hsa-let-7f-1-3p	ZNF546	171	-16.18	77.78	88.89	-0.999991
hsa-let-7f-2-3p	DYNC2LI1	171	-14.87	80	85	-0.964209
hsa-let-7f-2-3p	SCAI	170	-23.98	75	90	-0.868281
hsa-let-7f-5p	ZCCHC9	171	-23.67	75	90	-0.879649
hsa-let-7f-5p	LRRC58	170	-18.75	84.21	84.21	-0.864249
hsa-let-7f-5p	RYBP	175	-24.05	80.95	85.71	-0.917493
hsa-let-7f-5p	RPS14	172	-21.98	78.95	84.21	-0.995352
hsa-let-7g-3p	BRPF1	169	-28.5	85	85	-0.982337
hsa-let-7g-5p	CEP41	170	-23.1	81.82	81.82	-0.99792
hsa-let-7g-5p	TBL1XR1	170	-20.84	84.21	84.21	-0.999589
hsa-let-7g-5p	TBL1XR1	170	-20.84	84.21	84.21	-0.999589
hsa-let-7g-5p	TBL1XR1	170	-20.84	84.21	84.21	-0.999589
hsa-let-7i-5p	OLFM4	172	-23.43	78.95	84.21	-0.852536
hsa-let-7i-5p	KNOP1	170	-25.04	84.21	84.21	-0.999942
hsa-let-7i-5p	BACE2	169	-19.85	83.33	88.89	-0.992237
hsa-let-7i-5p	BACE2	169	-19.85	83.33	88.89	-0.992237
hsa-let-7i-5p	C6orf141	170	-20.34	84.21	84.21	-0.993539
hsa-let-7i-5p	SLC48A1	173	-25.58	87.5	93.75	-0.85723
hsa-miR-101-3p	COMMD9	179	-25.06	83.33	94.44	-0.973274
hsa-miR-101-3p	YAP1	169	-21.12	81.25	93.75	-0.897307
hsa-miR-101-3p	KIAA1841	170	-18.9	82.35	88.24	-0.887928
hsa-miR-101-3p	KIAA1841	170	-18.9	82.35	88.24	-0.887928
hsa-miR-101-3p	ZNF652	174	-21.07	88.24	88.24	-0.976349
hsa-miR-10395-3p	PSEN1	174	-22.5	80	90	-0.858169
hsa-miR-10395-3p	SYNE1	179	-25.25	83.33	94.44	-0.939897
hsa-miR-10395-3p	PTPN2	170	-19.55	78.95	89.47	-0.990605
hsa-miR-10395-3p	PTPN2	170	-19.55	78.95	89.47	-0.990605
hsa-miR-10395-3p	HLA-DRB1	171	-18.88	77.78	88.89	-0.97941
hsa-miR-10399-5p	TUBB2A	170	-18.85	84.21	84.21	-0.899616
hsa-miR-10399-5p	METTL14	169	-17.27	85	85	-0.877409
hsa-miR-10399-5p	METTL14	169	-17.27	85	85	-0.877409
hsa-miR-103a-1-5p	CC2D2A	175	-24.47	85	85	-0.972737
hsa-miR-103a-1-5p	ATXN3	170	-24.87	80	85	-0.891907
hsa-miR-103a-1-5p	ATP2B1	176	-22.27	81.82	81.82	-0.991435
hsa-miR-103a-1-5p	ATP2B1	176	-22.27	81.82	81.82	-0.991435
hsa-miR-103a-1-5p	ATP2B1	176	-22.27	81.82	81.82	-0.991435
hsa-miR-103a-1-5p	ALG9	171	-17.01	77.78	88.89	-0.977073
hsa-miR-103a-1-5p	DNM1L	170	-22	82.35	88.24	-0.96227
hsa-miR-103a-1-5p	ARHGAP5	170	-18.43	82.35	88.24	-0.963832
hsa-miR-103a-1-5p	DCAF11	176	-27.18	78.95	89.47	-0.998941
hsa-miR-103a-1-5p	CDK6	179	-25.66	86.36	86.36	-0.999565
hsa-miR-103a-1-5p	TMEM245	180	-24.33	84.21	89.47	-0.973585
hsa-miR-103a-1-5p	WHSC1	171	-24.02	77.78	88.89	-0.914091
hsa-miR-103a-1-5p	CNOT6	169	-25.49	81.82	86.36	-0.999999
hsa-miR-103a-1-5p	SLC25A35	173	-28.28	75	85	-0.995367
hsa-miR-103a-1-5p	SLC25A35	173	-28.28	75	85	-0.995367
hsa-miR-103a-1-5p	SLC25A35	173	-28.28	75	85	-0.995367
hsa-miR-103a-1-5p	MBD2	171	-27.12	80	85	-0.986805
hsa-miR-103a-1-5p	FTO	171	-25.82	77.27	86.36	-0.987711
hsa-miR-103a-1-5p	TMCO3	174	-22.62	84.21	89.47	-0.889196
hsa-miR-103a-1-5p	ANKH	170	-19.61	76.47	94.12	-0.966658
hsa-miR-103a-1-5p	TAOK1	171	-23.06	75	90	-0.992369
hsa-miR-103a-1-5p	IFT122	176	-29.57	80.95	85.71	-0.982319
hsa-miR-103a-1-5p	CTSB	169	-16.2	81.25	93.75	-0.919755
hsa-miR-103a-1-5p	MBP	169	-23.32	75	80	-0.923765
hsa-miR-103a-1-5p	MBP	169	-23.32	75	80	-0.923765
hsa-miR-103a-1-5p	MBP	169	-23.32	75	80	-0.923765
hsa-miR-103a-1-5p	MBP	169	-23.32	75	80	-0.923765
hsa-miR-103a-1-5p	MBP	169	-23.32	75	80	-0.923765
hsa-miR-103a-1-5p	MBP	169	-23.32	75	80	-0.923765
hsa-miR-103a-1-5p	MBP	169	-23.32	75	80	-0.923765
hsa-miR-103a-1-5p	MBP	169	-23.32	75	80	-0.923765
hsa-miR-103a-1-5p	MBP	169	-23.32	75	80	-0.923765
hsa-miR-103a-1-5p	MBP	169	-23.32	75	80	-0.923765
hsa-miR-103a-1-5p	MBP	169	-23.32	75	80	-0.923765
hsa-miR-103a-1-5p	MBP	169	-23.32	75	80	-0.923765
hsa-miR-103a-1-5p	MBP	169	-23.32	75	80	-0.923765
hsa-miR-103a-1-5p	MBP	169	-23.32	75	80	-0.923765
hsa-miR-103a-2-5p	CC2D2A	175	-24.36	85	85	-0.987874
hsa-miR-103a-2-5p	ATXN3	170	-21.02	80	85	-0.924491
hsa-miR-103a-2-5p	ATP2B1	176	-23.15	81.82	81.82	-0.978212
hsa-miR-103a-2-5p	ATP2B1	176	-23.15	81.82	81.82	-0.978212
hsa-miR-103a-2-5p	ATP2B1	176	-23.15	81.82	81.82	-0.978212
hsa-miR-103a-2-5p	ALG9	171	-17.89	77.78	88.89	-0.990713
hsa-miR-103a-2-5p	DNM1L	170	-20.69	82.35	88.24	-0.93809
hsa-miR-103a-2-5p	ARHGAP5	170	-17.12	82.35	88.24	-0.981698
hsa-miR-103a-2-5p	DCAF11	176	-28.06	78.95	89.47	-0.999484
hsa-miR-103a-2-5p	CDK6	179	-24.35	86.36	86.36	-0.998817
hsa-miR-103a-2-5p	TMEM245	180	-24.22	84.21	89.47	-0.98844
hsa-miR-103a-2-5p	WHSC1	171	-24.9	77.78	88.89	-0.879641
hsa-miR-103a-2-5p	CNOT6	169	-26.37	81.82	86.36	-0.996862
hsa-miR-103a-2-5p	SLC25A35	173	-24.43	75	85	-0.999835
hsa-miR-103a-2-5p	SLC25A35	173	-24.43	75	85	-0.999835
hsa-miR-103a-2-5p	SLC25A35	173	-24.43	75	85	-0.999835
hsa-miR-103a-2-5p	MBD2	171	-25.81	80	85	-0.996434
hsa-miR-103a-2-5p	FTO	171	-24.51	77.27	86.36	-0.996898
hsa-miR-103a-2-5p	TMCO3	174	-21.31	84.21	89.47	-0.922203
hsa-miR-103a-2-5p	ANKH	170	-20.49	76.47	94.12	-0.9837
hsa-miR-103a-2-5p	TAOK1	171	-21.75	75	90	-0.998967
hsa-miR-103a-2-5p	IFT122	176	-25.72	80.95	85.71	-0.964704
hsa-miR-103a-2-5p	CTSB	169	-16.2	81.25	93.75	-0.947591
hsa-miR-103a-2-5p	ALG14	171	-21	80	85	-0.861133
hsa-miR-103a-2-5p	MBP	169	-24.2	75	80	-0.891046
hsa-miR-103a-2-5p	MBP	169	-24.2	75	80	-0.891046
hsa-miR-103a-2-5p	MBP	169	-24.2	75	80	-0.891046
hsa-miR-103a-2-5p	MBP	169	-24.2	75	80	-0.891046
hsa-miR-103a-2-5p	MBP	169	-24.2	75	80	-0.891046
hsa-miR-103a-2-5p	MBP	169	-24.2	75	80	-0.891046
hsa-miR-103a-2-5p	MBP	169	-24.2	75	80	-0.891046
hsa-miR-103a-2-5p	MBP	169	-24.2	75	80	-0.891046
hsa-miR-103a-2-5p	MBP	169	-24.2	75	80	-0.891046
hsa-miR-103a-2-5p	MBP	169	-24.2	75	80	-0.891046
hsa-miR-103a-2-5p	MBP	169	-24.2	75	80	-0.891046
hsa-miR-103a-2-5p	MBP	169	-24.2	75	80	-0.891046
hsa-miR-103a-2-5p	MBP	169	-24.2	75	80	-0.891046
hsa-miR-103a-2-5p	MBP	169	-24.2	75	80	-0.891046
hsa-miR-103a-3p	CEP68	171	-21.58	77.78	88.89	-0.861559
hsa-miR-103a-3p	WWTR1	169	-25.39	85	85	-0.982401
hsa-miR-103a-3p	MYRF	172	-27.02	78.95	84.21	-0.980419
hsa-miR-103a-3p	TMEM53	177	-31.71	90	90	-0.99886
hsa-miR-103a-3p	C1QTNF6	176	-24.51	73.68	94.74	-0.997659
hsa-miR-103a-3p	SLC3A1	171	-25.93	79.17	79.17	-0.995729
hsa-miR-103a-3p	TEX261	172	-21.15	80.95	80.95	-0.933171
hsa-miR-103a-3p	SH3GLB2	169	-23.54	75	80	-0.9948
hsa-miR-103a-3p	SH3GLB2	169	-23.54	75	80	-0.9948
hsa-miR-103a-3p	PDE3B	170	-23.32	76.19	90.48	-0.982493
hsa-miR-103a-3p	KIAA0430	171	-24.08	77.78	88.89	-0.948957
hsa-miR-103a-3p	KIAA0430	171	-24.08	77.78	88.89	-0.948957
hsa-miR-103a-3p	PURA	173	-22.19	80	80	-0.99879
hsa-miR-103a-3p	BRWD1	170	-28.26	77.27	86.36	-0.875416
hsa-miR-103a-3p	SLC35E2B	171	-24.6	77.78	88.89	-0.961632
hsa-miR-103a-3p	SLC35E2B	171	-24.6	77.78	88.89	-0.961632
hsa-miR-103a-3p	ZNF285	175	-25.22	80	90	-0.993592
hsa-miR-106a-5p	NIPAL3	169	-23.38	75	80	-0.922226
hsa-miR-106a-5p	TFPI	169	-21.96	75	80	-0.934946
hsa-miR-106a-5p	TFPI	169	-21.96	75	80	-0.934946
hsa-miR-106a-5p	ALDH3B1	169	-20.55	75	80	-0.887328
hsa-miR-106a-5p	ALDH3B1	169	-20.55	75	80	-0.887328
hsa-miR-106a-5p	TTC22	169	-21.25	75	80	-0.939772
hsa-miR-106a-5p	COX15	173	-21.45	75	85	-0.885487
hsa-miR-106a-5p	ZFP64	169	-20.55	75	80	-0.963739
hsa-miR-106a-5p	SEC63	173	-23.01	75	85	-0.963722
hsa-miR-106a-5p	MRI1	169	-20.55	75	80	-0.886535
hsa-miR-106a-5p	ATXN3	169	-20.54	75	80	-0.967612
hsa-miR-106a-5p	ATXN3	169	-20.54	75	80	-0.967612
hsa-miR-106a-5p	ATXN3	173	-20.08	75	85	-0.967612
hsa-miR-106a-5p	POLR1A	169	-20.55	75	80	-0.987874
hsa-miR-106a-5p	LMCD1	176	-22.6	80.95	85.71	-0.995561
hsa-miR-106a-5p	LMCD1	177	-22	75	90	-0.995561
hsa-miR-106a-5p	PTPLAD1	169	-20.55	75	80	-0.874207
hsa-miR-106a-5p	SSH1	169	-20.55	75	80	-0.953187
hsa-miR-106a-5p	HSD17B2	169	-17.61	75	80	-0.988128
hsa-miR-106a-5p	GLG1	169	-20.55	75	80	-0.934974
hsa-miR-106a-5p	MAPK1	169	-20.55	75	80	-0.865727
hsa-miR-106a-5p	GNPNAT1	169	-20.13	75	80	-0.985765
hsa-miR-106a-5p	ARHGAP5	181	-23	85	85	-0.898398
hsa-miR-106a-5p	SLC25A15	171	-23.13	81.82	81.82	-0.948264
hsa-miR-106a-5p	LONP2	169	-20.55	75	80	-0.97984
hsa-miR-106a-5p	EEF2K	173	-19.57	75	85	-0.99171
hsa-miR-106a-5p	CD276	177	-20.55	80	85	-0.901216
hsa-miR-106a-5p	HOMER2	169	-20.55	75	80	-0.860446
hsa-miR-106a-5p	FBXL20	169	-20.55	75	80	-0.996257
hsa-miR-106a-5p	RAPGEFL1	174	-23.79	85.71	85.71	-0.982025
hsa-miR-106a-5p	PRKAR1A	180	-25.27	78.95	94.74	-0.987091
hsa-miR-106a-5p	PRKAR1A	180	-25.27	78.95	94.74	-0.987091
hsa-miR-106a-5p	CHPT1	169	-20.55	75	80	-0.9791
hsa-miR-106a-5p	KIAA1244	171	-19.72	80	85	-0.909503
hsa-miR-106a-5p	SMAD5	169	-20.55	75	80	-0.999277
hsa-miR-106a-5p	ERGIC1	169	-20.55	75	80	-0.893016
hsa-miR-106a-5p	ERGIC1	169	-20.69	75	80	-0.893016
hsa-miR-106a-5p	ATP5F1	169	-20.34	75	80	-0.886026
hsa-miR-106a-5p	SLC35D1	169	-20.55	75	80	-0.965675
hsa-miR-106a-5p	DIEXF	169	-20.55	75	80	-0.947779
hsa-miR-106a-5p	FAM213A	169	-20.55	75	80	-0.95589
hsa-miR-106a-5p	NLN	173	-20.08	75	85	-0.957253
hsa-miR-106a-5p	USP45	171	-21.96	75	90	-0.999769
hsa-miR-106a-5p	USP45	173	-22.48	80	80	-0.999769
hsa-miR-106a-5p	USP45	173	-22.48	80	80	-0.999769
hsa-miR-106a-5p	USP45	173	-22.48	80	80	-0.999769
hsa-miR-106a-5p	METTL8	169	-20.55	75	80	-0.925803
hsa-miR-106a-5p	METTL8	169	-20.55	75	80	-0.925803
hsa-miR-106a-5p	LPGAT1	169	-21.98	75	80	-0.867832
hsa-miR-106a-5p	GTF3C4	169	-20.55	75	80	-0.953101
hsa-miR-106a-5p	PGPEP1	169	-21.25	75	80	-0.992313
hsa-miR-106a-5p	RAB11FIP4	169	-20.55	75	80	-0.967089
hsa-miR-106a-5p	KIF3A	169	-20.55	75	80	-0.914419
hsa-miR-106a-5p	GPALPP1	169	-20.55	75	80	-0.984956
hsa-miR-106a-5p	GPALPP1	177	-20.55	80	85	-0.984956
hsa-miR-106a-5p	TPMT	169	-22.66	75	80	-0.85338
hsa-miR-106a-5p	GFOD2	169	-20.55	75	80	-0.934634
hsa-miR-106a-5p	IFNAR1	169	-20.55	75	80	-0.92125
hsa-miR-106a-5p	SLC44A3	173	-21.76	75	85	-0.858897
hsa-miR-106a-5p	ERLIN2	169	-20.55	75	80	-0.976886
hsa-miR-106a-5p	ERLIN2	169	-21.25	75	80	-0.976886
hsa-miR-106a-5p	INIP	177	-20.52	80	85	-0.943697
hsa-miR-106a-5p	DAK	173	-22.48	80	80	-0.964236
hsa-miR-106a-5p	C12orf45	169	-20.55	75	80	-0.977248
hsa-miR-106a-5p	C12orf45	169	-20.55	75	80	-0.977248
hsa-miR-106a-5p	EIF4E	169	-20.55	75	80	-0.856827
hsa-miR-106a-5p	PLA2R1	173	-22.15	75	85	-0.999876
hsa-miR-106a-5p	ZNF599	169	-20.55	75	80	-0.92874
hsa-miR-106a-5p	CCSAP	171	-18.94	80.95	80.95	-0.850134
hsa-miR-106a-5p	CCSAP	171	-18.94	80.95	80.95	-0.850134
hsa-miR-106a-5p	CCSAP	171	-18.94	80.95	80.95	-0.850134
hsa-miR-106a-5p	AP3S2	177	-22.11	80	85	-0.997819
hsa-miR-106a-5p	AAED1	169	-22.71	75	80	-0.95079
hsa-miR-106a-5p	DFFA	169	-19.17	75	80	-0.875402
hsa-miR-106a-5p	DFFA	169	-20.55	75	80	-0.875402
hsa-miR-106a-5p	DIP2A	169	-20.55	75	80	-0.971374
hsa-miR-106a-5p	ACOX1	169	-15.13	75	80	-0.909487
hsa-miR-106a-5p	NOSTRIN	173	-27	86.36	86.36	-0.998286
hsa-miR-106a-5p	PEX2	169	-17.31	70	85	-0.976695
hsa-miR-106a-5p	FXN	169	-22	75	80	-0.890133
hsa-miR-106a-5p	LOH12CR1	169	-20.55	75	80	-0.971963
hsa-miR-106a-5p	PYGO1	169	-20.55	75	80	-0.991436
hsa-miR-106a-5p	ALG14	169	-20.55	75	80	-0.993622
hsa-miR-106a-5p	PDP2	169	-20.55	75	80	-0.863241
hsa-miR-106a-5p	RAPH1	170	-23.53	80	85	-0.943167
hsa-miR-106a-5p	KIAA1919	169	-20.55	75	80	-0.990475
hsa-miR-106a-5p	MINOS1	169	-20.55	75	80	-0.976992
hsa-miR-106a-5p	SCAI	169	-20.55	75	80	-0.888207
hsa-miR-106a-5p	SCAI	169	-21.25	75	80	-0.888207
hsa-miR-106a-5p	NMNAT1	169	-20.55	75	80	-0.997668
hsa-miR-106a-5p	NMNAT1	169	-20.55	75	80	-0.997668
hsa-miR-106a-5p	ZDHHC24	169	-20.55	75	80	-0.89212
hsa-miR-106a-5p	ZDHHC24	169	-20.55	75	80	-0.89212
hsa-miR-106a-5p	ZDHHC24	169	-20.55	75	80	-0.89212
hsa-miR-106a-5p	PIPOX	173	-19.58	75	85	-0.997549
hsa-miR-106a-5p	ZADH2	169	-23.38	75	80	-0.983846
hsa-miR-106a-5p	NGRN	169	-17.14	70	85	-0.985236
hsa-miR-106a-5p	ZNF320	173	-20.08	75	85	-0.99699
hsa-miR-106a-5p	ZNF320	173	-20.08	75	85	-0.99699
hsa-miR-106a-5p	CHST6	173	-21.45	75	85	-0.954347
hsa-miR-106a-5p	ZBTB37	169	-20.55	75	80	-0.998261
hsa-miR-106a-5p	TNFAIP8L1	169	-20.55	75	80	-0.85168
hsa-miR-106a-5p	RAD51D	169	-20.87	70	85	-0.954973
hsa-miR-106a-5p	MRPL30	169	-20.3	75	80	-0.946672
hsa-miR-106a-5p	MKL2	169	-20.55	75	80	-0.999707
hsa-miR-106a-5p	CYP4F3	169	-20.52	75	80	-0.871826
hsa-miR-106a-5p	C3orf62	172	-24.12	86.67	100	-0.999034
hsa-miR-106a-5p	HDAC2	169	-20.55	75	80	-0.967962
hsa-miR-106a-5p	VKORC1L1	169	-20.55	75	80	-0.96682
hsa-miR-106a-5p	SCN8A	172	-21.75	78.95	84.21	-0.972896
hsa-miR-106a-5p	SCN8A	172	-21.75	78.95	84.21	-0.972896
hsa-miR-106a-5p	GSTK1	169	-20.55	75	80	-0.993595
hsa-miR-106a-5p	MRPL42	169	-20.52	75	80	-0.99549
hsa-miR-106a-5p	MRPL42	169	-20.55	75	80	-0.99549
hsa-miR-106a-5p	C6orf89	169	-21.86	75	80	-0.985815
hsa-miR-106a-5p	PTPLB	169	-23.38	75	80	-0.917343
hsa-miR-106a-5p	LYRM4	169	-20.55	75	80	-0.978856
hsa-miR-106a-5p	CRCP	169	-20.55	75	80	-0.901189
hsa-miR-106a-5p	CRCP	169	-20.55	75	80	-0.901189
hsa-miR-106a-5p	UTP14C	169	-20.55	75	80	-0.963224
hsa-miR-106a-5p	APOPT1	169	-20.55	75	80	-0.940413
hsa-miR-106a-5p	APOPT1	173	-20.08	75	85	-0.940413
hsa-miR-106a-5p	GAN	171	-23.42	80	85	-0.987674
hsa-miR-106a-5p	FBXO17	169	-20.7	75	80	-0.857115
hsa-miR-106a-5p	ZNF587B	169	-23.52	70	85	-0.875101
hsa-miR-106a-5p	GTF2H5	169	-20.55	75	80	-0.983782
hsa-miR-106b-5p	NIPAL3	171	-22.7	83.33	83.33	-0.918206
hsa-miR-106b-5p	COX15	175	-22.67	83.33	88.89	-0.890214
hsa-miR-106b-5p	SEC63	175	-22.78	83.33	88.89	-0.960929
hsa-miR-106b-5p	ATXN3	175	-22.67	83.33	88.89	-0.964967
hsa-miR-106b-5p	LMCD1	179	-25.73	83.33	94.44	-0.994541
hsa-miR-106b-5p	HSD17B2	171	-19.94	83.33	83.33	-0.986497
hsa-miR-106b-5p	EEF2K	175	-22.67	83.33	88.89	-0.990337
hsa-miR-106b-5p	CD276	175	-22.67	83.33	88.89	-0.90562
hsa-miR-106b-5p	TSPAN14	169	-21.88	83.33	88.89	-0.999988
hsa-miR-106b-5p	PRKAR1A	171	-20.3	77.78	88.89	-0.985393
hsa-miR-106b-5p	PRKAR1A	171	-20.3	77.78	88.89	-0.985393
hsa-miR-106b-5p	NLN	175	-22.67	83.33	88.89	-0.954231
hsa-miR-106b-5p	USP45	171	-22.7	83.33	83.33	-0.999937
hsa-miR-106b-5p	USP45	171	-22.7	83.33	83.33	-0.999937
hsa-miR-106b-5p	USP45	171	-22.7	83.33	83.33	-0.999937
hsa-miR-106b-5p	LPGAT1	171	-22.8	83.33	83.33	-0.862682
hsa-miR-106b-5p	GPALPP1	175	-22.67	83.33	88.89	-0.983129
hsa-miR-106b-5p	INIP	175	-22.77	83.33	88.89	-0.940248
hsa-miR-106b-5p	DAK	171	-22.7	83.33	83.33	-0.961462
hsa-miR-106b-5p	PLA2R1	171	-20.2	77.78	88.89	-0.999661
hsa-miR-106b-5p	LSM11	174	-22.97	88.24	88.24	-0.994394
hsa-miR-106b-5p	AP3S2	175	-22.78	83.33	88.89	-0.997088
hsa-miR-106b-5p	C5orf45	175	-24.93	83.33	88.89	-0.95122
hsa-miR-106b-5p	LSM12	171	-21.83	83.33	83.33	-0.986629
hsa-miR-106b-5p	PEX2	175	-24.48	83.33	88.89	-0.978848
hsa-miR-106b-5p	GATM	171	-22.7	83.33	83.33	-0.924949
hsa-miR-106b-5p	GK5	171	-23.68	83.33	83.33	-0.904324
hsa-miR-106b-5p	GK5	171	-23.68	83.33	83.33	-0.904324
hsa-miR-106b-5p	PIPOX	171	-22.02	77.78	88.89	-0.996777
hsa-miR-106b-5p	ZADH2	171	-22.7	83.33	83.33	-0.981955
hsa-miR-106b-5p	NGRN	171	-20.4	77.78	88.89	-0.983425
hsa-miR-106b-5p	ZNF320	175	-22.67	83.33	88.89	-0.996141
hsa-miR-106b-5p	ZNF320	175	-22.67	83.33	88.89	-0.996141
hsa-miR-106b-5p	CHST6	175	-22.67	83.33	88.89	-0.957365
hsa-miR-106b-5p	PTPLB	171	-22.7	83.33	83.33	-0.913205
hsa-miR-106b-5p	APOPT1	175	-22.67	83.33	88.89	-0.93687
hsa-miR-106b-5p	ZNF587B	171	-23.72	77.78	88.89	-0.880027
hsa-miR-107	CEP68	171	-21.58	77.78	88.89	-0.964215
hsa-miR-107	WWTR1	169	-25.39	85	85	-0.997095
hsa-miR-107	MYRF	172	-27.02	78.95	84.21	-0.895005
hsa-miR-107	TMEM53	177	-30.64	90	90	-0.951752
hsa-miR-107	C1QTNF6	176	-23.44	73.68	94.74	-0.980913
hsa-miR-107	SLC3A1	171	-25.73	79.17	79.17	-0.937091
hsa-miR-107	SH3GLB2	169	-27.17	75	80	-0.933709
hsa-miR-107	SH3GLB2	169	-27.17	75	80	-0.933709
hsa-miR-107	PDE3B	170	-23.32	76.19	90.48	-0.899781
hsa-miR-107	FAM227A	169	-28.41	85	85	-0.936526
hsa-miR-107	PURA	173	-25.77	80	80	-0.951314
hsa-miR-107	SLC35E2B	171	-24.6	77.78	88.89	-0.999905
hsa-miR-107	SLC35E2B	171	-24.6	77.78	88.89	-0.999905
hsa-miR-107	ZNF285	175	-28.85	80	90	-0.988641
hsa-miR-10a-3p	C14orf166	174	-22.72	84.21	89.47	-0.914222
hsa-miR-10a-5p	FBXO32	180	-20.94	84.21	89.47	-0.93671
hsa-miR-10a-5p	BAG5	172	-23.41	76.19	85.71	-0.911994
hsa-miR-10a-5p	BAG5	172	-23.41	76.19	85.71	-0.911994
hsa-miR-1180-5p	BEST3	169	-35.92	81.25	93.75	-0.997115
hsa-miR-1185-1-3p	SFSWAP	171	-25.37	75	90	-0.98865
hsa-miR-1185-1-3p	SATB2	170	-25.11	80.95	85.71	-0.982468
hsa-miR-1185-1-3p	SATB2	170	-25.11	80.95	85.71	-0.982468
hsa-miR-1185-1-3p	SLC2A13	173	-23.93	87.5	93.75	-0.917948
hsa-miR-1185-1-3p	NABP1	171	-22.5	75	90	-0.980451
hsa-miR-1185-1-3p	NABP1	171	-22.5	75	90	-0.980451
hsa-miR-12125	ALPK3	169	-23.24	84.21	84.21	-0.985732
hsa-miR-12125	IGSF3	170	-24.59	84.21	84.21	-0.96805
hsa-miR-12125	IGSF3	170	-24.59	84.21	84.21	-0.96805
hsa-miR-12125	ACP6	169	-25.34	82.61	82.61	-0.993105
hsa-miR-12125	NUDT16	171	-23.95	83.33	83.33	-0.990918
hsa-miR-12125	NUDT16	171	-23.95	83.33	83.33	-0.990918
hsa-miR-12136	FECH	172	-19.67	86.67	100	-0.878957
hsa-miR-12136	WHSC1L1	172	-21.92	93.33	93.33	-0.962785
hsa-miR-1224-3p	SH3PXD2A	170	-31.2	82.35	88.24	-0.961952
hsa-miR-1224-3p	SH3PXD2A	170	-31.2	82.35	88.24	-0.961952
hsa-miR-1224-3p	NAA40	175	-35.13	83.33	88.89	-0.887707
hsa-miR-1224-3p	IER3IP1	173	-41.41	85	90	-0.981724
hsa-miR-1224-3p	SEMA4F	178	-42.69	84.21	94.74	-0.916461
hsa-miR-1224-3p	RNASEH2B	178	-35.14	89.47	89.47	-0.893413
hsa-miR-1224-3p	ABI2	169	-34.47	83.33	88.89	-0.961564
hsa-miR-1224-3p	ABI2	173	-38.85	88.89	88.89	-0.961564
hsa-miR-1224-3p	TMTC3	169	-31.52	83.33	88.89	-0.875095
hsa-miR-1224-3p	COMMD4	171	-36.74	88.89	94.44	-0.878919
hsa-miR-1224-3p	TBCD	171	-29.88	92.86	100	-0.945904
hsa-miR-1224-3p	CMIP	171	-45.47	83.33	100	-0.974466
hsa-miR-1224-3p	DMTN	169	-37.74	83.33	88.89	-0.898666
hsa-miR-1224-3p	FRAT1	175	-36.16	83.33	88.89	-0.993506
hsa-miR-1224-3p	MAP4K2	171	-29.92	77.78	88.89	-0.886247
hsa-miR-1224-3p	MAP4K2	171	-29.92	77.78	88.89	-0.886247
hsa-miR-1224-3p	DAB1	174	-34.07	82.35	94.12	-0.988039
hsa-miR-1224-3p	DAB1	174	-34.07	82.35	94.12	-0.988039
hsa-miR-1224-5p	FBRS	169	-28.4	87.5	87.5	-0.981796
hsa-miR-1224-5p	FBRS	169	-28.4	87.5	87.5	-0.981796
hsa-miR-122-5p	TP53BP1	172	-22.01	78.95	84.21	-0.968245
hsa-miR-122-5p	CLTCL1	171	-28.81	88.89	94.44	-0.997746
hsa-miR-122-5p	DLGAP4	170	-22.76	82.35	88.24	-0.963068
hsa-miR-122-5p	CWC27	175	-23.75	83.33	88.89	-0.984042
hsa-miR-122-5p	ZNF606	180	-25.58	84.21	89.47	-0.978046
hsa-miR-122-5p	ZNF383	169	-27.36	83.33	88.89	-0.960102
hsa-miR-1226-3p	POU2F2	169	-31.22	81.25	93.75	-0.972436
hsa-miR-1226-3p	SIRT6	170	-36.72	76.47	94.12	-0.997591
hsa-miR-1226-3p	SIRT6	170	-36.72	76.47	94.12	-0.997591
hsa-miR-1226-3p	SIRT6	170	-36.72	76.47	94.12	-0.997591
hsa-miR-1226-3p	PCDHB14	173	-30.57	81.25	100	-0.946992
hsa-miR-1226-3p	KRBA1	175	-34.11	80	90	-0.998281
hsa-miR-1226-3p	TNKS1BP1	172	-32.54	94.44	94.44	-0.909001
hsa-miR-1226-3p	CNBD2	184	-41.95	78.95	100	-0.888059
hsa-miR-1226-3p	SLC25A4	170	-30.39	78.95	89.47	-0.991301
hsa-miR-1226-3p	ZNF276	171	-28.11	93.75	93.75	-0.912245
hsa-miR-1226-3p	CKB	179	-35.16	85	90	-0.952649
hsa-miR-1226-3p	CKB	179	-35.16	85	90	-0.952649
hsa-miR-1226-3p	CKB	179	-35.16	85	90	-0.952649
hsa-miR-1226-3p	ANKRD11	171	-35.16	75	90	-0.915956
hsa-miR-1226-3p	MAT2A	176	-31.87	78.95	89.47	-0.896542
hsa-miR-1226-3p	KAT5	169	-30.19	87.5	87.5	-0.894619
hsa-miR-1226-3p	FOSL1	171	-35.44	75	90	-0.997563
hsa-miR-1226-3p	SYNE3	170	-25.44	84.21	84.21	-0.868712
hsa-miR-1226-3p	CDK11B	172	-31.44	73.68	89.47	-0.943264
hsa-miR-1226-5p	RABGAP1	172	-32.84	73.91	82.61	-0.855689
hsa-miR-1226-5p	INPP4A	176	-40.17	73.91	78.26	-0.942811
hsa-miR-1226-5p	TP53BP1	172	-30.92	69.57	78.26	-0.917076
hsa-miR-1226-5p	MOK	182	-37.57	78.26	86.96	-0.907843
hsa-miR-1226-5p	ERC1	170	-30.85	69.57	82.61	-0.921801
hsa-miR-1226-5p	AK1	174	-30.99	69.57	86.96	-0.855799
hsa-miR-1226-5p	MED13L	171	-31.74	69.23	76.92	-0.952781
hsa-miR-1226-5p	YWHAH	171	-40.85	70.83	79.17	-0.871884
hsa-miR-1226-5p	CCDC64	177	-34.8	78.26	82.61	-0.895248
hsa-miR-1226-5p	TICRR	171	-37.43	78.26	82.61	-0.875926
hsa-miR-1226-5p	XPR1	174	-36.67	66.67	85.19	-0.941618
hsa-miR-1226-5p	FANCD2	178	-30.24	78.26	82.61	-0.851669
hsa-miR-1226-5p	MKI67	171	-31.49	70.83	79.17	-0.863932
hsa-miR-1226-5p	FOXK1	169	-36.27	75	79.17	-0.891056
hsa-miR-1226-5p	SLC22A1	172	-37.97	76	80	-0.984355
hsa-miR-1226-5p	WWOX	172	-35.35	80.95	80.95	-0.935431
hsa-miR-1226-5p	FPGT-TNNI3K	172	-26.73	69.57	78.26	-0.892063
hsa-miR-1227-3p	RNF216	169	-29.85	81.25	93.75	-0.940447
hsa-miR-1227-3p	PAQR5	170	-30.77	76.47	94.12	-0.999642
hsa-miR-1228-3p	TRAF3	169	-30.74	87.5	87.5	-0.979655
hsa-miR-1228-3p	RNF144A	174	-39.66	88.24	88.24	-0.983897
hsa-miR-1228-5p	SZRD1	169	-32.19	83.33	88.89	-0.872306
hsa-miR-1228-5p	CDK18	170	-32.77	84.21	84.21	-0.906789
hsa-miR-1228-5p	CDK18	170	-32.77	84.21	84.21	-0.906789
hsa-miR-1228-5p	ABHD8	172	-37.03	93.33	93.33	-0.929473
hsa-miR-1228-5p	SEC14L1	169	-33.19	87.5	87.5	-0.857699
hsa-miR-1228-5p	SEC14L1	169	-33.19	87.5	87.5	-0.857699
hsa-miR-1228-5p	SEC11A	171	-32.83	77.78	88.89	-0.973292
hsa-miR-1228-5p	SEC11A	171	-32.83	77.78	88.89	-0.973292
hsa-miR-1228-5p	SEC11A	171	-32.83	77.78	88.89	-0.973292
hsa-miR-1228-5p	SEC11A	171	-32.83	77.78	88.89	-0.973292
hsa-miR-1228-5p	MEX3D	170	-34.31	82.35	88.24	-0.89856
hsa-miR-1229-3p	PVR	169	-23.93	87.5	87.5	-0.994976
hsa-miR-1229-3p	PVR	169	-23.93	87.5	87.5	-0.994976
hsa-miR-1229-3p	PTPN23	171	-27.46	93.75	93.75	-0.999982
hsa-miR-1229-3p	SUGP1	176	-25.07	84.21	84.21	-0.998537
hsa-miR-1229-3p	ZNF451	174	-27.79	88.24	88.24	-0.852861
hsa-miR-1229-3p	FBXL5	171	-28.12	93.75	93.75	-0.960481
hsa-miR-1229-3p	FBXL5	171	-28.12	93.75	93.75	-0.960481
hsa-miR-1229-3p	ATL2	172	-32.5	76.19	85.71	-0.984269
hsa-miR-1229-3p	NQO2	170	-32.83	84.21	84.21	-0.911875
hsa-miR-1229-3p	FOXP4	171	-25.49	83.33	83.33	-0.929436
hsa-miR-1229-3p	TBRG1	173	-29.95	88.89	88.89	-0.963803
hsa-miR-1229-3p	TBRG1	173	-29.95	88.89	88.89	-0.963803
hsa-miR-1229-3p	TM2D1	170	-31.99	84.21	84.21	-0.888767
hsa-miR-1229-3p	MPLKIP	182	-31.18	94.12	94.12	-0.85305
hsa-miR-1229-3p	CHCHD7	172	-42.65	85.71	90.48	-0.937285
hsa-miR-1229-3p	CHCHD7	172	-42.65	85.71	90.48	-0.937285
hsa-miR-1229-3p	MOB2	171	-31.72	83.33	83.33	-0.982413
hsa-miR-1229-3p	UBOX5	174	-27.79	88.24	88.24	-0.999407
hsa-miR-1229-3p	ZSCAN30	169	-40.22	80	90	-0.986021
hsa-miR-1229-3p	ZSCAN30	169	-40.22	80	90	-0.986021
hsa-miR-1229-3p	ZSCAN30	169	-40.22	80	90	-0.986021
hsa-miR-1229-5p	CYB561	169	-31.45	81.25	93.75	-0.907287
hsa-miR-1229-5p	CYB561	169	-31.45	81.25	93.75	-0.907287
hsa-miR-1229-5p	CYB561	169	-31.45	81.25	93.75	-0.907287
hsa-miR-1229-5p	CYB561	169	-31.45	81.25	93.75	-0.907287
hsa-miR-1229-5p	CYB561	169	-31.45	81.25	93.75	-0.907287
hsa-miR-1229-5p	CYB561	169	-31.45	81.25	93.75	-0.907287
hsa-miR-1229-5p	CYB561	169	-31.45	81.25	93.75	-0.907287
hsa-miR-1229-5p	TBC1D22A	169	-42.32	77.27	90.91	-0.993843
hsa-miR-1229-5p	SLC27A5	170	-28.96	71.43	80.95	-0.998497
hsa-miR-1229-5p	POLM	178	-33.41	71.43	90.48	-0.999856
hsa-miR-1229-5p	POLM	178	-33.41	71.43	90.48	-0.999856
hsa-miR-1229-5p	POLM	178	-33.41	71.43	90.48	-0.999856
hsa-miR-1229-5p	POLM	178	-33.41	71.43	90.48	-0.999856
hsa-miR-1229-5p	GTF3C4	189	-45.21	86.36	90.91	-0.981372
hsa-miR-1229-5p	MGAT3	174	-34.85	82.35	94.12	-0.98885
hsa-miR-1229-5p	UBE2M	181	-39.56	94.44	94.44	-0.979874
hsa-miR-1229-5p	FBXO25	169	-26.47	70	85	-0.98135
hsa-miR-1229-5p	VPS26B	174	-34.79	66.67	90.48	-0.857397
hsa-miR-1229-5p	VAV2	169	-29.42	72.73	81.82	-0.899578
hsa-miR-1229-5p	TMEM129	169	-35.78	87.5	87.5	-0.976041
hsa-miR-1229-5p	TMEM129	169	-35.78	87.5	87.5	-0.976041
hsa-miR-1229-5p	TMEM129	174	-31.17	71.43	85.71	-0.976041
hsa-miR-1229-5p	TMEM129	174	-31.17	71.43	85.71	-0.976041
hsa-miR-1229-5p	TMEM129	174	-31.17	71.43	85.71	-0.976041
hsa-miR-1229-5p	TMEM129	174	-31.17	71.43	85.71	-0.976041
hsa-miR-1229-5p	STOX2	172	-27.85	73.68	89.47	-0.964873
hsa-miR-1229-5p	STAT5B	170	-31.03	66.67	85.71	-0.99627
hsa-miR-1229-5p	GPR157	169	-29.07	63.64	90.91	-0.990007
hsa-miR-1229-5p	EPHA10	169	-36.98	70.83	79.17	-0.953846
hsa-miR-1229-5p	L3MBTL1	170	-32.06	66.67	85.71	-0.916844
hsa-miR-1229-5p	C3orf62	181	-36.29	77.27	90.91	-0.897457
hsa-miR-1229-5p	C6orf89	169	-20.75	65	90	-0.94534
hsa-miR-1229-5p	ATG9A	174	-32.5	76.19	80.95	-0.911132
hsa-miR-1229-5p	NOS1AP	173	-36.04	72.73	86.36	-0.995016
hsa-miR-1236-3p	SFSWAP	179	-33.26	83.33	94.44	-0.871105
hsa-miR-1236-3p	MBD3	171	-30.56	88.89	94.44	-0.998624
hsa-miR-1236-3p	SETD6	170	-32.23	80.95	85.71	-0.88695
hsa-miR-1236-3p	SETD6	172	-38.26	78.95	84.21	-0.88695
hsa-miR-1236-3p	RAB5C	172	-29.49	73.68	89.47	-0.99862
hsa-miR-1236-3p	RAB5C	172	-29.49	73.68	89.47	-0.99862
hsa-miR-1236-3p	LUC7L3	172	-30.98	78.95	84.21	-0.966098
hsa-miR-1236-3p	PFDN1	180	-32.54	78.95	94.74	-0.993365
hsa-miR-1236-3p	PFDN1	180	-32.54	78.95	94.74	-0.993365
hsa-miR-1236-3p	FOSB	182	-34.72	89.47	94.74	-0.92141
hsa-miR-1236-3p	FOSB	182	-34.72	89.47	94.74	-0.92141
hsa-miR-1236-3p	LIF	171	-27.42	80	85	-0.870358
hsa-miR-1236-3p	SYNE1	175	-28.94	80.95	85.71	-0.999526
hsa-miR-1236-3p	SYNE1	175	-28.94	80.95	85.71	-0.999526
hsa-miR-1236-3p	PEX11B	171	-25.04	80	85	-0.85286
hsa-miR-1236-3p	PEX11B	171	-25.04	80	85	-0.85286
hsa-miR-1236-3p	DHX30	173	-32.97	85	90	-0.989339
hsa-miR-1236-3p	PHC2	175	-27.59	85	85	-0.864827
hsa-miR-1236-3p	PHC2	175	-27.59	85	85	-0.864827
hsa-miR-1236-3p	ZFHX2	171	-29.86	76.19	85.71	-0.963338
hsa-miR-1236-3p	STRIP1	173	-28.01	84.21	89.47	-0.980532
hsa-miR-1236-3p	STRIP1	173	-28.01	84.21	89.47	-0.980532
hsa-miR-1236-3p	SLC25A26	170	-28.31	82.35	88.24	-0.974967
hsa-miR-1236-3p	SLC25A26	170	-28.31	82.35	88.24	-0.974967
hsa-miR-1236-3p	KLHL3	171	-21.11	83.33	83.33	-0.948708
hsa-miR-1236-3p	ZNF7	170	-32.66	78.95	89.47	-0.970439
hsa-miR-1236-3p	ARFGAP2	192	-40.27	89.47	100	-0.999884
hsa-miR-1236-3p	ARFGAP2	192	-40.27	89.47	100	-0.999884
hsa-miR-1236-3p	CTAGE5	170	-29.78	82.35	88.24	-0.853981
hsa-miR-1236-3p	CABYR	175	-37.28	80	90	-0.992697
hsa-miR-1236-3p	PALM2-AKAP2	171	-28.32	93.75	93.75	-0.980254
hsa-miR-1236-3p	TOMM40L	172	-23.69	78.95	84.21	-0.998026
hsa-miR-1236-3p	RAD54L2	179	-35.49	83.33	94.44	-0.972364
hsa-miR-1236-3p	HOXB9	171	-24.36	83.33	83.33	-0.857577
hsa-miR-1236-3p	RSL1D1	170	-32.71	78.95	89.47	-0.999532
hsa-miR-1236-3p	ZNF771	170	-31.58	77.27	86.36	-0.975807
hsa-miR-1236-3p	AKAP2	171	-28.32	93.75	93.75	-0.978306
hsa-miR-1236-5p	SKAP2	175	-26.8	77.78	94.44	-0.991265
hsa-miR-1236-5p	BRCA1	169	-28	83.33	88.89	-0.952073
hsa-miR-1236-5p	STK25	169	-29.95	83.33	88.89	-0.970393
hsa-miR-1236-5p	YLPM1	172	-29.37	78.95	84.21	-0.929398
hsa-miR-1236-5p	PNISR	176	-30.73	78.95	89.47	-0.950062
hsa-miR-1236-5p	EI24	170	-29.37	80.95	85.71	-0.999883
hsa-miR-1236-5p	EI24	170	-29.37	80.95	85.71	-0.999883
hsa-miR-1236-5p	RNF26	183	-33.73	88.89	94.44	-0.991593
hsa-miR-1236-5p	ANXA4	172	-33.29	78.95	84.21	-0.899001
hsa-miR-1236-5p	PDE7A	171	-28.43	80	85	-0.996971
hsa-miR-1236-5p	TMEM110	170	-27	84.21	84.21	-0.969657
hsa-miR-1237-3p	TRIM35	172	-33.8	88.24	94.12	-0.999831
hsa-miR-1237-3p	TRIM35	172	-33.8	88.24	94.12	-0.999831
hsa-miR-1237-3p	VPS37B	171	-34.91	77.78	88.89	-0.915693
hsa-miR-1237-3p	PHB	174	-37.84	88.24	88.24	-0.950528
hsa-miR-1237-3p	PHB	174	-37.84	88.24	88.24	-0.950528
hsa-miR-1237-3p	PAQR8	170	-32.35	84.21	84.21	-0.986548
hsa-miR-1247-3p	CASP2	181	-35.75	81.82	86.36	-0.986349
hsa-miR-1247-3p	CASP2	181	-35.75	81.82	86.36	-0.986349
hsa-miR-1247-3p	GUCD1	169	-36.57	80	90	-0.876577
hsa-miR-1247-3p	GUCD1	169	-36.57	80	90	-0.876577
hsa-miR-1247-3p	GUCD1	169	-36.57	80	90	-0.876577
hsa-miR-1247-3p	GUCD1	169	-36.57	80	90	-0.876577
hsa-miR-1247-3p	GUCD1	169	-36.57	80	90	-0.876577
hsa-miR-1247-3p	ASPH	173	-43.87	75	100	-0.85506
hsa-miR-1248	RAB27B	173	-18.11	75	83.33	-0.897019
hsa-miR-1248	SSH1	174	-22.04	71.43	85.71	-0.997743
hsa-miR-1248	ALG9	172	-26.27	79.17	79.17	-0.963794
hsa-miR-1248	PAPOLA	172	-21.07	68	80	-0.855721
hsa-miR-1248	PITPNM3	182	-26.49	80	84	-0.990822
hsa-miR-1248	PITPNM3	182	-26.49	80	84	-0.990822
hsa-miR-1248	ATXN1	171	-20.83	69.23	80.77	-0.952529
hsa-miR-1248	KIF1A	170	-26.6	81.82	90.91	-0.906238
hsa-miR-1248	PGPEP1	169	-17.72	75	80	-0.993288
hsa-miR-1248	SORT1	176	-20.7	82.61	82.61	-0.929207
hsa-miR-1248	SORT1	176	-20.7	82.61	82.61	-0.929207
hsa-miR-1248	CLOCK	172	-22.75	65.38	80.77	-0.932369
hsa-miR-1248	SCRN1	173	-20.15	75	83.33	-0.922011
hsa-miR-1248	SCRN1	173	-20.15	75	83.33	-0.922011
hsa-miR-1248	SCRN1	173	-20.15	75	83.33	-0.922011
hsa-miR-1248	SCRN1	173	-20.15	75	83.33	-0.922011
hsa-miR-1248	SCRN1	173	-20.15	75	83.33	-0.922011
hsa-miR-1248	BOD1	175	-21.27	75	79.17	-0.970708
hsa-miR-1248	BOD1	175	-21.27	75	79.17	-0.970708
hsa-miR-1248	AIG1	178	-23.98	73.91	86.96	-0.880909
hsa-miR-1248	AIG1	178	-23.98	73.91	86.96	-0.880909
hsa-miR-1248	INTS4	170	-18.33	72	80	-0.937316
hsa-miR-1248	MTMR12	180	-24.03	73.91	82.61	-0.904429
hsa-miR-1248	MTMR12	180	-24.03	73.91	82.61	-0.904429
hsa-miR-1248	AMN1	176	-23.02	73.91	78.26	-0.990423
hsa-miR-1248	PLA2R1	169	-18.29	76.92	76.92	-0.974962
hsa-miR-1248	PDZD8	171	-24.08	68	80	-0.934099
hsa-miR-1248	KIAA0430	169	-19.5	72.73	81.82	-0.938195
hsa-miR-1248	CHD3	178	-27.08	84.21	94.74	-0.891666
hsa-miR-1248	PYGO1	181	-23.15	66.67	87.5	-0.994062
hsa-miR-1248	FUT10	173	-21.36	66.67	79.17	-0.98912
hsa-miR-1248	FUT10	173	-21.36	66.67	79.17	-0.98912
hsa-miR-1248	RAB6A	170	-19.81	73.91	78.26	-0.863158
hsa-miR-1248	RAB6A	170	-19.81	73.91	78.26	-0.863158
hsa-miR-1248	RAB6A	170	-19.81	73.91	78.26	-0.863158
hsa-miR-1248	RAB6A	170	-19.81	73.91	78.26	-0.863158
hsa-miR-1248	KBTBD3	182	-25.9	80	84	-0.992838
hsa-miR-1248	DAZAP2	170	-30.25	76.19	90.48	-0.986594
hsa-miR-1248	NUDT16	172	-19.6	69.57	78.26	-0.997186
hsa-miR-1248	NUDT16	172	-19.6	69.57	78.26	-0.997186
hsa-miR-1248	ANKUB1	171	-21.43	79.17	83.33	-0.955525
hsa-miR-1248	VGLL3	175	-22.29	66.67	87.5	-0.995806
hsa-miR-1248	EMP2	174	-26.15	73.08	80.77	-0.851594
hsa-miR-1248	CYB5RL	173	-23.99	77.27	81.82	-0.891626
hsa-miR-1248	CYB5RL	173	-23.99	77.27	81.82	-0.891626
hsa-miR-1248	FBXO17	180	-26.6	70.37	81.48	-0.954994
hsa-miR-1249-3p	CD82	172	-34.26	78.95	84.21	-0.862464
hsa-miR-1249-5p	CRAMP1L	172	-33.37	80.95	80.95	-0.901445
hsa-miR-1249-5p	MON2	172	-33.45	75	83.33	-0.962696
hsa-miR-1249-5p	ZFYVE26	169	-29.13	81.25	93.75	-0.861537
hsa-miR-1249-5p	WDR62	169	-28.87	75	80	-0.97861
hsa-miR-1249-5p	WDR62	181	-32.2	80	90	-0.97861
hsa-miR-1249-5p	AP4E1	170	-28.68	71.43	80.95	-0.948028
hsa-miR-1249-5p	TXNDC16	176	-29.22	76.19	90.48	-0.986007
hsa-miR-1249-5p	TRIP11	172	-36.31	84.21	94.74	-0.944091
hsa-miR-1249-5p	LIPG	172	-30.69	71.43	90.48	-0.876835
hsa-miR-1249-5p	LNPEP	173	-30.53	80	80	-0.888172
hsa-miR-1249-5p	KMT2A	174	-34.43	71.43	85.71	-0.998296
hsa-miR-1249-5p	PAPD5	169	-28.14	75	100	-0.928716
hsa-miR-1249-5p	EEPD1	175	-34.69	80	90	-0.999463
hsa-miR-1249-5p	AKT1	169	-33.27	85	85	-0.997898
hsa-miR-1249-5p	AKT1	169	-33.27	85	85	-0.997898
hsa-miR-1249-5p	AKT1	169	-33.27	85	85	-0.997898
hsa-miR-1249-5p	AKT1	169	-33.27	85	85	-0.997898
hsa-miR-1249-5p	AKT1	169	-33.27	85	85	-0.997898
hsa-miR-1249-5p	ITPKB	170	-36.33	76.19	90.48	-0.898627
hsa-miR-1249-5p	USP6NL	169	-32.2	78.95	89.47	-0.991464
hsa-miR-1249-5p	NBL1	174	-35.46	82.35	94.12	-0.995018
hsa-miR-1249-5p	DBF4B	175	-31.97	83.33	88.89	-0.951525
hsa-miR-1249-5p	FMNL3	170	-37.42	84.21	84.21	-0.990163
hsa-miR-1249-5p	ISCA2	182	-33.05	71.43	95.24	-0.919272
hsa-miR-1249-5p	ISCA2	182	-33.05	71.43	95.24	-0.919272
hsa-miR-1249-5p	C2CD3	176	-31.59	84.21	84.21	-0.902563
hsa-miR-1249-5p	ZNF609	171	-31.48	78.26	82.61	-0.911672
hsa-miR-1249-5p	ANKFY1	179	-31.95	85	90	-0.926772
hsa-miR-1249-5p	LCOR	177	-37.11	81.82	81.82	-0.959014
hsa-miR-1249-5p	ZBTB22	170	-29.95	84.21	84.21	-0.98562
hsa-miR-1249-5p	ZBTB22	170	-29.95	84.21	84.21	-0.98562
hsa-miR-1249-5p	ISY1-RAB43	178	-34	88.24	94.12	-0.882173
hsa-miR-125a-3p	PHLPP2	172	-32.15	73.68	89.47	-0.924182
hsa-miR-125a-3p	CLN5	171	-28.78	75	90	-0.982609
hsa-miR-125a-3p	CSNK1A1	172	-30.16	88.24	94.12	-0.996031
hsa-miR-125a-3p	CSNK1A1	172	-30.16	88.24	94.12	-0.996031
hsa-miR-125a-3p	AP5S1	172	-27.22	78.95	84.21	-0.850811
hsa-miR-125a-3p	NCLN	176	-35.24	78.95	89.47	-0.982774
hsa-miR-125a-3p	C19orf40	171	-36.38	72.22	94.44	-0.979978
hsa-miR-125a-3p	DTNA	174	-27.92	84.21	89.47	-0.951053
hsa-miR-125a-3p	MARVELD3	172	-32.15	73.68	89.47	-0.959184
hsa-miR-125a-3p	SLC25A4	171	-32.04	80	85	-0.982376
hsa-miR-125a-3p	CBR1	169	-27.43	78.95	89.47	-0.9989
hsa-miR-125a-5p	PTPN18	176	-25.95	84.21	84.21	-0.990822
hsa-miR-125a-5p	CAMSAP3	170	-27.78	84.21	84.21	-0.943009
hsa-miR-125a-5p	CEP192	170	-25.07	76.19	76.19	-0.88382
hsa-miR-125a-5p	COMMD9	171	-31.45	77.78	88.89	-0.973882
hsa-miR-125a-5p	KIAA1244	169	-28.63	84.21	84.21	-0.998848
hsa-miR-125a-5p	MIF4GD	171	-28.45	83.33	83.33	-0.996734
hsa-miR-125a-5p	MIF4GD	171	-28.45	83.33	83.33	-0.996734
hsa-miR-125a-5p	MIF4GD	171	-28.45	83.33	83.33	-0.996734
hsa-miR-125a-5p	MIF4GD	171	-28.45	83.33	83.33	-0.996734
hsa-miR-125a-5p	MIF4GD	171	-28.45	83.33	83.33	-0.996734
hsa-miR-125a-5p	MIF4GD	171	-28.45	83.33	83.33	-0.996734
hsa-miR-125a-5p	MLLT1	170	-25.59	71.43	80.95	-0.994033
hsa-miR-125a-5p	CASP9	178	-22.14	80.95	80.95	-0.98466
hsa-miR-125a-5p	SEMA4F	169	-29.06	73.91	78.26	-0.91295
hsa-miR-125a-5p	BBS4	178	-22.84	80.95	80.95	-0.900851
hsa-miR-125a-5p	ANKMY1	175	-25.03	85	85	-0.998399
hsa-miR-125a-5p	PEAK1	169	-33.42	70.83	79.17	-0.87232
hsa-miR-125a-5p	PEAK1	169	-33.42	70.83	79.17	-0.87232
hsa-miR-125a-5p	TP53I11	169	-36.01	72.73	81.82	-0.951586
hsa-miR-125a-5p	TP53I11	169	-36.01	72.73	81.82	-0.951586
hsa-miR-125a-5p	TP53I11	169	-36.01	72.73	81.82	-0.951586
hsa-miR-125a-5p	TP53I11	169	-36.01	72.73	81.82	-0.951586
hsa-miR-125a-5p	TP53I11	169	-36.01	72.73	81.82	-0.951586
hsa-miR-125a-5p	TP53I11	169	-36.01	72.73	81.82	-0.951586
hsa-miR-125a-5p	TP53I11	169	-36.01	72.73	81.82	-0.951586
hsa-miR-125a-5p	TP53I11	169	-36.01	72.73	81.82	-0.951586
hsa-miR-125a-5p	NPTXR	177	-30.39	80	85	-0.996441
hsa-miR-125b-5p	ZNF839	176	-29.82	78.95	89.47	-0.867472
hsa-miR-125b-5p	CAMSAP3	169	-25.89	83.33	88.89	-0.964057
hsa-miR-125b-5p	CINP	176	-29.82	78.95	89.47	-0.964524
hsa-miR-125b-5p	CLIC5	171	-29	83.33	83.33	-0.974761
hsa-miR-125b-5p	SIRT5	172	-26.47	93.33	93.33	-0.994817
hsa-miR-125b-5p	SIRT5	172	-26.47	93.33	93.33	-0.994817
hsa-miR-125b-5p	NRBP2	180	-31.75	84.21	89.47	-0.97075
hsa-miR-1260a	RNF130	172	-33.15	93.33	93.33	-0.999556
hsa-miR-1260a	TTL	172	-33.83	93.33	93.33	-0.976205
hsa-miR-1260b	FKBP1A	171	-31.91	93.75	93.75	-0.850467
hsa-miR-1260b	KDM4B	169	-28.59	87.5	87.5	-0.909257
hsa-miR-1260b	ARHGAP32	169	-30.48	81.25	93.75	-0.972532
hsa-miR-1262	MTUS1	172	-24.03	88.89	88.89	-0.999913
hsa-miR-1262	RPE	174	-23.44	84.21	89.47	-0.913947
hsa-miR-126-5p	IKZF2	173	-12.68	87.5	93.75	-0.936555
hsa-miR-126-5p	IKZF2	173	-12.68	87.5	93.75	-0.936555
hsa-miR-126-5p	IKZF2	173	-12.68	87.5	93.75	-0.936555
hsa-miR-126-5p	RHOT1	170	-16.42	78.95	89.47	-0.998678
hsa-miR-126-5p	ZNF333	171	-10.78	77.78	88.89	-0.899246
hsa-miR-126-5p	ZNF333	171	-10.78	77.78	88.89	-0.899246
hsa-miR-126-5p	FOXK1	171	-10.87	77.78	88.89	-0.962931
hsa-miR-126-5p	HIST1H2BN	171	-10.78	77.78	88.89	-0.996016
hsa-miR-1268a	CFLAR	172	-38.61	93.33	93.33	-0.921675
hsa-miR-1268a	NT5C2	170	-31.28	100	100	-0.873766
hsa-miR-1268a	NT5C2	170	-31.28	100	100	-0.873766
hsa-miR-1268a	CNOT4	176	-37.85	93.33	100	-0.980307
hsa-miR-1268a	RPS6KA5	172	-37.84	86.67	100	-0.998107
hsa-miR-1268a	RPS6KA5	172	-40.1	86.67	100	-0.998107
hsa-miR-1268a	RPS6KA5	180	-38.33	100	100	-0.998107
hsa-miR-1268a	STK4	170	-38.58	100	100	-0.898076
hsa-miR-1268a	STK4	172	-35.97	93.33	93.33	-0.898076
hsa-miR-1268a	CSTF1	180	-43.01	100	100	-0.980221
hsa-miR-1268a	SAMHD1	172	-35.97	93.33	93.33	-0.997222
hsa-miR-1268a	TRIM14	170	-31.28	100	100	-0.98878
hsa-miR-1268a	GNB4	172	-38.61	93.33	93.33	-0.959435
hsa-miR-1268a	RBBP5	176	-37.85	93.33	100	-0.931861
hsa-miR-1268a	SLC35A3	176	-35.25	93.33	100	-0.959672
hsa-miR-1268a	HELZ2	176	-37.85	93.33	100	-0.999999
hsa-miR-1268a	CCDC142	176	-42.54	93.33	100	-0.926644
hsa-miR-1268a	CCDC142	176	-42.54	93.33	100	-0.926644
hsa-miR-1268a	CNNM2	170	-31.28	100	100	-0.994627
hsa-miR-1268a	SLX4IP	172	-39.46	86.67	100	-0.956612
hsa-miR-1268a	CNKSR3	176	-42.53	93.33	100	-0.965635
hsa-miR-1268a	FAM126B	172	-33.16	86.67	100	-0.850451
hsa-miR-1268a	FAM126B	172	-33.16	86.67	100	-0.850451
hsa-miR-1268a	PHKG2	176	-42.54	93.33	100	-0.972927
hsa-miR-1268a	CCDC117	172	-33.93	93.33	93.33	-0.926221
hsa-miR-1268a	PMF1	171	-34.33	92.86	100	-0.999814
hsa-miR-1268a	GMEB1	180	-45.02	100	100	-0.998462
hsa-miR-1268a	GLB1L	176	-40.65	93.33	100	-0.863151
hsa-miR-1268a	GLB1L	176	-40.65	93.33	100	-0.863151
hsa-miR-1268a	GLB1L	176	-40.65	93.33	100	-0.863151
hsa-miR-1268a	HSPA4L	180	-38.33	100	100	-0.969052
hsa-miR-1268a	USP49	180	-43	100	100	-0.951963
hsa-miR-1268a	ZNF91	176	-42.53	93.33	100	-0.945751
hsa-miR-1268a	LRRC28	176	-42.53	93.33	100	-0.971773
hsa-miR-1268a	SMAGP	176	-37.85	93.33	100	-0.943926
hsa-miR-1268a	ZNF619	170	-30.8	100	100	-0.977816
hsa-miR-1268a	LRRC57	180	-38.33	100	100	-0.944179
hsa-miR-1268a	LRRC57	180	-38.33	100	100	-0.944179
hsa-miR-1268a	LRRC57	180	-38.33	100	100	-0.944179
hsa-miR-1268a	ZSCAN22	172	-33.16	86.67	100	-0.99947
hsa-miR-1268a	APOL6	172	-32.95	93.33	93.33	-0.999976
hsa-miR-1268a	HAUS5	172	-32.95	93.33	93.33	-0.91717
hsa-miR-1268a	HAUS5	172	-32.95	93.33	93.33	-0.91717
hsa-miR-1268a	AP5B1	176	-42.53	93.33	100	-0.976891
hsa-miR-1268b	CFLAR	174	-41.84	88.24	88.24	-0.967301
hsa-miR-1268b	CNOT4	176	-37.85	93.33	100	-0.942496
hsa-miR-1268b	ZNF268	170	-35.3	82.35	88.24	-0.938476
hsa-miR-1268b	RPS6KA5	174	-39.63	82.35	94.12	-0.996766
hsa-miR-1268b	RPS6KA5	174	-40.3	82.35	94.12	-0.996766
hsa-miR-1268b	RPS6KA5	182	-38.33	94.12	94.12	-0.996766
hsa-miR-1268b	CSTF1	182	-43.01	94.12	94.12	-0.942351
hsa-miR-1268b	SAMHD1	174	-40.45	88.24	88.24	-0.997727
hsa-miR-1268b	RPAP1	170	-32.63	82.35	88.24	-0.981066
hsa-miR-1268b	TRIM14	170	-31.78	100	100	-0.957691
hsa-miR-1268b	WSB1	173	-41.53	87.5	93.75	-0.976987
hsa-miR-1268b	GNB4	174	-40.4	88.24	88.24	-0.909885
hsa-miR-1268b	RBBP5	176	-37.85	93.33	100	-0.871141
hsa-miR-1268b	SLC35A3	169	-32.33	81.25	93.75	-0.989796
hsa-miR-1268b	SLC35A3	176	-35.25	93.33	100	-0.989796
hsa-miR-1268b	IRF1	170	-32.63	82.35	88.24	-0.996379
hsa-miR-1268b	HELZ2	178	-39.64	88.24	94.12	-0.990088
hsa-miR-1268b	CCDC142	178	-42.54	88.24	94.12	-0.970518
hsa-miR-1268b	CCDC142	178	-42.54	88.24	94.12	-0.970518
hsa-miR-1268b	AEBP2	178	-38.39	88.24	94.12	-0.856949
hsa-miR-1268b	ZNF787	174	-34.09	82.35	94.12	-0.984908
hsa-miR-1268b	CNNM2	170	-31.78	100	100	-0.999267
hsa-miR-1268b	SLX4IP	174	-42.05	82.35	94.12	-0.905754
hsa-miR-1268b	SEC24D	170	-33.21	76.47	94.12	-0.995805
hsa-miR-1268b	CCRN4L	174	-36.87	82.35	94.12	-0.884241
hsa-miR-1268b	CCRN4L	174	-36.87	82.35	94.12	-0.884241
hsa-miR-1268b	CNKSR3	178	-44.32	88.24	94.12	-0.992697
hsa-miR-1268b	PHKG2	178	-42.54	88.24	94.12	-0.995841
hsa-miR-1268b	RHBDL2	170	-39.98	82.35	88.24	-0.984889
hsa-miR-1268b	CCDC117	172	-33.93	93.33	93.33	-0.970247
hsa-miR-1268b	PMF1	171	-34.33	92.86	100	-0.992484
hsa-miR-1268b	GMEB1	186	-47.1	94.12	100	-0.980568
hsa-miR-1268b	HSPA4L	180	-38.33	100	100	-0.994233
hsa-miR-1268b	USP49	180	-43	100	100	-0.899051
hsa-miR-1268b	ZNF91	178	-44.32	88.24	94.12	-0.890259
hsa-miR-1268b	LRRC28	178	-44.32	88.24	94.12	-0.928608
hsa-miR-1268b	SMAGP	178	-39.64	88.24	94.12	-0.887707
hsa-miR-1268b	ZNF619	170	-31.3	100	100	-0.997618
hsa-miR-1268b	LRRC57	180	-38.33	100	100	-0.981296
hsa-miR-1268b	LRRC57	180	-38.33	100	100	-0.981296
hsa-miR-1268b	LRRC57	180	-38.33	100	100	-0.981296
hsa-miR-1268b	ZSCAN22	174	-34.95	82.35	94.12	-0.984807
hsa-miR-1268b	APOL6	174	-33.58	88.24	88.24	-0.990902
hsa-miR-1268b	HAUS5	172	-32.95	93.33	93.33	-0.964332
hsa-miR-1268b	HAUS5	172	-32.95	93.33	93.33	-0.964332
hsa-miR-1268b	AP5B1	178	-44.32	88.24	94.12	-0.936814
hsa-miR-1270	MED24	173	-27.62	88.89	88.89	-0.897853
hsa-miR-1270	PSEN1	186	-31.66	94.74	94.74	-0.887804
hsa-miR-1270	PRDM4	169	-27.83	77.78	94.44	-0.998157
hsa-miR-1270	SLC25A12	169	-22.13	75	80	-0.999997
hsa-miR-1270	UBE3D	173	-24.6	88.89	88.89	-0.988391
hsa-miR-1270	SYNE1	173	-32.97	86.36	86.36	-0.958924
hsa-miR-1270	RAB30	171	-19	80	85	-0.917133
hsa-miR-1270	RAB30	171	-19	80	85	-0.917133
hsa-miR-1270	SCARB2	172	-22.5	76.19	85.71	-0.977149
hsa-miR-1270	ADAM8	169	-23.83	87.5	87.5	-0.999969
hsa-miR-1270	ANKRD22	171	-20.7	72.22	94.44	-0.854192
hsa-miR-1270	PCDH7	172	-29.56	76.19	85.71	-0.977647
hsa-miR-1271-5p	SPAG5	175	-22.48	85	85	-0.907581
hsa-miR-1271-5p	HMGXB4	171	-33.82	76.19	85.71	-0.953257
hsa-miR-1271-5p	HMGXB4	171	-33.82	76.19	85.71	-0.953257
hsa-miR-1271-5p	CDC42SE2	176	-25.54	84.21	84.21	-0.910538
hsa-miR-1271-5p	CDC42SE2	176	-25.54	84.21	84.21	-0.910538
hsa-miR-1275	PLEKHO2	175	-36.29	100	100	-0.970416
hsa-miR-128-1-5p	TSPAN15	180	-36.27	78.95	94.74	-0.958221
hsa-miR-128-1-5p	TUBGCP3	174	-36.62	84.21	89.47	-0.999174
hsa-miR-128-1-5p	SDK1	170	-30.5	80	85	-0.998819
hsa-miR-128-1-5p	NTRK2	172	-33.36	93.33	93.33	-0.981536
hsa-miR-128-1-5p	DAG1	171	-37.52	76.19	85.71	-0.990909
hsa-miR-128-1-5p	XPNPEP3	171	-30.44	80	85	-0.998974
hsa-miR-128-3p	EPN1	174	-28.59	85	85	-0.951595
hsa-miR-128-3p	GNAI3	174	-27.6	85	85	-0.999996
hsa-miR-128-3p	HDAC4	170	-28.98	80.95	80.95	-0.993592
hsa-miR-128-3p	HDAC4	170	-28.98	80.95	80.95	-0.993592
hsa-miR-128-3p	PAPOLA	169	-27.57	85	85	-0.997641
hsa-miR-128-3p	GPI	169	-23.85	85	85	-0.9915
hsa-miR-128-3p	C17orf75	174	-28.33	85	85	-0.944868
hsa-miR-128-3p	PRKAR2A	169	-28.63	85	85	-0.900465
hsa-miR-128-3p	PRKAR2A	169	-28.63	85	85	-0.900465
hsa-miR-128-3p	TTL	173	-28.61	85	90	-0.999967
hsa-miR-128-3p	FKBP9	174	-28.59	85	85	-0.999399
hsa-miR-128-3p	LRP1	170	-25.98	84.21	84.21	-0.947709
hsa-miR-128-3p	MACF1	178	-30.13	89.47	89.47	-0.980631
hsa-miR-128-3p	NUSAP1	169	-27.6	85	85	-0.875369
hsa-miR-128-3p	TIAL1	170	-29.1	84.21	84.21	-0.959083
hsa-miR-128-3p	CCDC24	170	-27.84	80	85	-0.919109
hsa-miR-128-3p	SDC3	169	-29.12	83.33	88.89	-0.930115
hsa-miR-128-3p	CLASP2	170	-36.91	89.47	94.74	-0.970964
hsa-miR-128-3p	CLASP2	170	-36.91	89.47	94.74	-0.970964
hsa-miR-128-3p	CLASP2	170	-36.91	89.47	94.74	-0.970964
hsa-miR-128-3p	CLASP2	170	-36.91	89.47	94.74	-0.970964
hsa-miR-128-3p	CLASP2	170	-36.91	89.47	94.74	-0.970964
hsa-miR-128-3p	CLASP2	170	-36.91	89.47	94.74	-0.970964
hsa-miR-128-3p	CLASP2	170	-36.91	89.47	94.74	-0.970964
hsa-miR-128-3p	GMPS	174	-27.6	85	85	-0.990906
hsa-miR-128-3p	UVSSA	174	-28.33	85	85	-0.99881
hsa-miR-128-3p	UVSSA	174	-28.33	85	85	-0.99881
hsa-miR-128-3p	NDUFB6	170	-27.66	80	85	-0.988871
hsa-miR-128-3p	FUT9	174	-27.9	84.21	89.47	-0.982089
hsa-miR-128-3p	GOLGB1	171	-23.61	83.33	83.33	-0.977831
hsa-miR-128-3p	SP1	171	-24.46	83.33	83.33	-0.898399
hsa-miR-128-3p	EXD3	170	-25.96	82.35	88.24	-0.964209
hsa-miR-128-3p	DUSP28	174	-28.59	85	85	-0.928503
hsa-miR-128-3p	XPNPEP3	169	-27.57	85	85	-0.979088
hsa-miR-128-3p	PEX26	170	-25.96	80	85	-0.957693
hsa-miR-1287-3p	KIF9	169	-24.54	83.33	88.89	-0.991558
hsa-miR-1287-3p	UBE2I	169	-24.06	87.5	87.5	-0.878589
hsa-miR-1287-3p	PTPMT1	174	-27.53	84.21	89.47	-0.899755
hsa-miR-1287-3p	PTPMT1	174	-27.53	84.21	89.47	-0.899755
hsa-miR-1287-3p	PTPMT1	174	-27.53	84.21	89.47	-0.899755
hsa-miR-1287-5p	AP2B1	170	-27.53	82.35	88.24	-0.968099
hsa-miR-1287-5p	IKBKB	170	-25.44	80	85	-0.964092
hsa-miR-1287-5p	SRSF1	175	-29.33	80	90	-0.98904
hsa-miR-1287-5p	SRSF1	175	-29.33	80	90	-0.98904
hsa-miR-1287-5p	SRSF1	175	-29.33	80	90	-0.98904
hsa-miR-1287-5p	FADS1	175	-32.75	80	90	-0.987729
hsa-miR-1290	PTPN14	172	-20.77	93.33	93.33	-0.970068
hsa-miR-1292-5p	GSTP1	174	-29.14	71.43	85.71	-0.977846
hsa-miR-1292-5p	E2F3	175	-32.53	85	85	-0.9948
hsa-miR-1294	TXLNA	179	-30.03	85	90	-0.971106
hsa-miR-1294	FZD6	172	-22.13	78.95	84.21	-0.972477
hsa-miR-1294	FZD6	172	-22.13	78.95	84.21	-0.972477
hsa-miR-1294	SYNM	171	-23.71	80.95	80.95	-0.872774
hsa-miR-1294	SYNM	171	-23.71	80.95	80.95	-0.872774
hsa-miR-1294	INPP5B	169	-20.13	85	85	-0.923076
hsa-miR-129-5p	ATL2	171	-21.54	77.78	88.89	-0.952416
hsa-miR-129-5p	ATL2	171	-21.54	77.78	88.89	-0.952416
hsa-miR-129-5p	EPSTI1	169	-20.5	83.33	88.89	-0.969542
hsa-miR-129-5p	POLR2M	171	-19.36	77.78	88.89	-0.993496
hsa-miR-1296-3p	AGPAT1	170	-26.28	82.35	88.24	-0.999958
hsa-miR-1296-5p	PLA2G4C	175	-35.14	80	90	-0.917119
hsa-miR-1296-5p	PLA2G4C	175	-35.14	80	90	-0.917119
hsa-miR-1296-5p	ADAP1	172	-23.64	78.95	84.21	-0.977317
hsa-miR-1296-5p	ADAP1	172	-23.64	78.95	84.21	-0.977317
hsa-miR-1296-5p	ADAP1	172	-23.64	78.95	84.21	-0.977317
hsa-miR-1296-5p	SH2D5	170	-30.97	76.47	94.12	-0.978463
hsa-miR-1296-5p	SH2D5	170	-30.97	76.47	94.12	-0.978463
hsa-miR-1296-5p	PPAN-P2RY11	177	-32.26	87.5	100	-0.917223
hsa-miR-1301-3p	AGK	170	-29.78	78.95	89.47	-0.940472
hsa-miR-1301-3p	RNH1	181	-36.66	81.82	86.36	-0.994456
hsa-miR-1301-3p	LAT2	180	-32.05	80.95	90.48	-0.880569
hsa-miR-1301-3p	MED15	169	-29.18	77.27	77.27	-0.89391
hsa-miR-1301-3p	POLR2F	170	-30.4	82.35	88.24	-0.957315
hsa-miR-1301-3p	POLR2F	170	-30.4	82.35	88.24	-0.957315
hsa-miR-1301-3p	PHF5A	169	-28.12	69.57	82.61	-0.967478
hsa-miR-1301-3p	HNF4A	169	-29.31	83.33	88.89	-0.995127
hsa-miR-1301-3p	DDX49	169	-29.43	75	80	-0.996667
hsa-miR-1301-3p	CARS	169	-27.14	72.73	81.82	-0.995154
hsa-miR-1301-3p	IFT43	182	-36.2	88.24	100	-0.999615
hsa-miR-1301-3p	NAA60	173	-32.25	77.27	81.82	-0.890773
hsa-miR-1301-3p	SMUG1	173	-28.87	88.89	88.89	-0.920252
hsa-miR-1301-3p	GPR108	174	-34.34	80.95	90.48	-0.878031
hsa-miR-1301-3p	TPST2	175	-29.56	80.95	85.71	-0.986238
hsa-miR-1301-3p	TEP1	170	-28.14	82.35	88.24	-0.926889
hsa-miR-1301-3p	ABL2	169	-26.77	73.91	78.26	-0.997412
hsa-miR-1301-3p	ABL2	169	-26.77	73.91	78.26	-0.997412
hsa-miR-1301-3p	NDUFS4	171	-38.64	85.71	90.48	-0.992189
hsa-miR-1301-3p	CDKN2AIP	183	-36.79	86.36	90.91	-0.998058
hsa-miR-1301-3p	GPS1	176	-33.2	80.95	85.71	-0.947454
hsa-miR-1301-3p	NWD1	169	-30.38	84.21	84.21	-0.914525
hsa-miR-1304-3p	LASP1	171	-32.24	77.78	88.89	-0.85024
hsa-miR-1304-3p	SDCCAG8	171	-27.41	77.78	88.89	-0.996448
hsa-miR-1304-3p	NCKAP1	171	-29.86	92.86	100	-0.988893
hsa-miR-1304-3p	EPN1	171	-28.61	92.86	100	-0.999988
hsa-miR-1304-3p	EPN1	171	-30.7	92.86	100	-0.999988
hsa-miR-1304-3p	EPN1	171	-32.24	77.78	88.89	-0.999988
hsa-miR-1304-3p	EPN1	183	-32.33	88.89	94.44	-0.999988
hsa-miR-1304-3p	TM7SF3	183	-32.52	83.33	100	-0.999603
hsa-miR-1304-3p	GNAI3	171	-32.24	77.78	88.89	-0.952279
hsa-miR-1304-3p	EVI5	171	-32.24	77.78	88.89	-0.883167
hsa-miR-1304-3p	PRR11	171	-31.4	77.78	88.89	-0.999724
hsa-miR-1304-3p	MGAT4A	183	-33.04	88.89	94.44	-0.958875
hsa-miR-1304-3p	AP1M1	171	-32.24	77.78	88.89	-0.998278
hsa-miR-1304-3p	AP1M1	172	-30.09	86.67	100	-0.998278
hsa-miR-1304-3p	SLC25A3	186	-34.03	94.74	94.74	-0.9936
hsa-miR-1304-3p	DNAJC10	171	-30.93	92.86	100	-0.855069
hsa-miR-1304-3p	DNAJC10	175	-31.02	83.33	88.89	-0.855069
hsa-miR-1304-3p	PCM1	176	-28.26	78.95	89.47	-0.999826
hsa-miR-1304-3p	TRPM7	171	-27.64	77.78	88.89	-0.857699
hsa-miR-1304-3p	CBX5	179	-32.39	83.33	94.44	-0.893507
hsa-miR-1304-3p	THOC5	174	-28.27	84.21	89.47	-0.913677
hsa-miR-1304-3p	MTHFD1	183	-34.16	88.89	94.44	-0.975514
hsa-miR-1304-3p	DGKH	171	-32.24	77.78	88.89	-0.983644
hsa-miR-1304-3p	DGKH	183	-32.33	88.89	94.44	-0.983644
hsa-miR-1304-3p	KNOP1	171	-32.24	77.78	88.89	-0.912164
hsa-miR-1304-3p	AKT2	175	-34.4	83.33	88.89	-0.903442
hsa-miR-1304-3p	LMBR1	171	-31.4	77.78	88.89	-0.961267
hsa-miR-1304-3p	KIAA1377	171	-31.4	77.78	88.89	-0.954223
hsa-miR-1304-3p	KIAA1377	182	-33.52	89.47	94.74	-0.954223
hsa-miR-1304-3p	PARP11	171	-32.24	77.78	88.89	-0.995472
hsa-miR-1304-3p	AIM1	175	-29.02	83.33	88.89	-0.886778
hsa-miR-1304-3p	MRPS27	171	-29.67	77.78	88.89	-0.949294
hsa-miR-1304-3p	MRPS27	171	-29.67	77.78	88.89	-0.949294
hsa-miR-1304-3p	RNF130	175	-34.4	83.33	88.89	-0.853662
hsa-miR-1304-3p	RNF130	177	-32.07	87.5	100	-0.853662
hsa-miR-1304-3p	ARSB	175	-37.24	88.89	100	-0.988861
hsa-miR-1304-3p	ARSB	183	-32.33	88.89	94.44	-0.988861
hsa-miR-1304-3p	NUP155	183	-34.95	88.89	94.44	-0.994564
hsa-miR-1304-3p	TTC33	171	-30.36	77.78	88.89	-0.965611
hsa-miR-1304-3p	ACAP2	171	-29.65	92.86	100	-0.943633
hsa-miR-1304-3p	SPCS1	169	-27.45	81.25	93.75	-0.949637
hsa-miR-1304-3p	SPCS1	175	-30.9	83.33	88.89	-0.949637
hsa-miR-1304-3p	NEK4	169	-27.45	81.25	93.75	-0.961182
hsa-miR-1304-3p	NEK4	175	-30.9	83.33	88.89	-0.961182
hsa-miR-1304-3p	TTL	171	-31.4	77.78	88.89	-0.955497
hsa-miR-1304-3p	AAK1	169	-25.97	81.25	93.75	-0.871317
hsa-miR-1304-3p	AAK1	171	-27.83	77.78	88.89	-0.871317
hsa-miR-1304-3p	TTF2	171	-29.86	92.86	100	-0.893518
hsa-miR-1304-3p	TTF2	171	-32.24	77.78	88.89	-0.893518
hsa-miR-1304-3p	TTF2	182	-33.52	89.47	94.74	-0.893518
hsa-miR-1304-3p	SLC16A7	173	-27.95	87.5	93.75	-0.897475
hsa-miR-1304-3p	ALDH6A1	171	-32.24	77.78	88.89	-0.888438
hsa-miR-1304-3p	NUP43	171	-32.24	77.78	88.89	-0.999619
hsa-miR-1304-3p	ZNF549	171	-29.66	92.86	100	-0.910725
hsa-miR-1304-3p	CLCC1	171	-32.24	77.78	88.89	-0.992567
hsa-miR-1304-3p	CLCC1	171	-32.24	77.78	88.89	-0.992567
hsa-miR-1304-3p	GPSM2	171	-32.24	77.78	88.89	-0.944339
hsa-miR-1304-3p	ACO1	171	-29.66	92.86	100	-0.855109
hsa-miR-1304-3p	DCAF10	171	-32.58	92.86	100	-0.996252
hsa-miR-1304-3p	RASSF8	171	-32.24	77.78	88.89	-0.937326
hsa-miR-1304-3p	FAM210B	171	-32.24	77.78	88.89	-0.905286
hsa-miR-1304-3p	MCM8	187	-33.03	88.89	100	-0.942945
hsa-miR-1304-3p	MCM8	187	-35.12	88.89	100	-0.942945
hsa-miR-1304-3p	ASL	173	-32.33	87.5	93.75	-0.925491
hsa-miR-1304-3p	KDM4B	175	-30.9	83.33	88.89	-0.960203
hsa-miR-1304-3p	AKAP9	171	-30.36	77.78	88.89	-0.948053
hsa-miR-1304-3p	SPECC1	191	-39.33	94.44	100	-0.966591
hsa-miR-1304-3p	RSPH3	175	-30.9	83.33	88.89	-0.962831
hsa-miR-1304-3p	GINS2	191	-39.33	94.44	100	-0.918824
hsa-miR-1304-3p	PRKAA1	171	-32.24	77.78	88.89	-0.963645
hsa-miR-1304-3p	INADL	171	-32.24	77.78	88.89	-0.852291
hsa-miR-1304-3p	C14orf1	177	-33.85	87.5	100	-0.986495
hsa-miR-1304-3p	STT3A	171	-32.24	77.78	88.89	-0.93995
hsa-miR-1304-3p	UGGT1	171	-32.24	77.78	88.89	-0.935994
hsa-miR-1304-3p	YME1L1	171	-27.83	77.78	88.89	-0.967988
hsa-miR-1304-3p	POLR1E	169	-24.41	81.25	93.75	-0.966432
hsa-miR-1304-3p	POLR1E	169	-24.41	81.25	93.75	-0.966432
hsa-miR-1304-3p	PLCE1	175	-34.4	83.33	88.89	-0.959085
hsa-miR-1304-3p	2021-09-11	171	-27.83	77.78	88.89	-0.884175
hsa-miR-1304-3p	GSTCD	173	-27.63	87.5	93.75	-0.857511
hsa-miR-1304-3p	SEC24B	170	-29.38	78.95	89.47	-0.99569
hsa-miR-1304-3p	TMEM19	169	-27.51	81.25	93.75	-0.891597
hsa-miR-1304-3p	IQGAP1	175	-32.65	83.33	88.89	-0.867161
hsa-miR-1304-3p	CACNG8	175	-28.08	77.78	94.44	-0.990128
hsa-miR-1304-3p	CACNG8	191	-37.24	94.44	100	-0.990128
hsa-miR-1304-3p	FANCD2	179	-29.32	88.89	88.89	-0.999437
hsa-miR-1304-3p	LPP	183	-37.9	88.89	94.44	-0.926269
hsa-miR-1304-3p	CENPC	171	-32.24	77.78	88.89	-0.968055
hsa-miR-1304-3p	MYO10	171	-32.58	92.86	100	-0.995854
hsa-miR-1304-3p	SLC25A37	171	-32.24	77.78	88.89	-0.992801
hsa-miR-1304-3p	CEP78	188	-39.48	89.47	94.74	-0.934635
hsa-miR-1304-3p	HERC4	175	-34.4	83.33	88.89	-0.987761
hsa-miR-1304-3p	HERC4	179	-28.46	88.89	88.89	-0.987761
hsa-miR-1304-3p	ATM	174	-30.71	84.21	89.47	-0.876967
hsa-miR-1304-3p	CHEK1	171	-32.27	83.33	100	-0.907237
hsa-miR-1304-3p	CHEK1	171	-32.27	83.33	100	-0.907237
hsa-miR-1304-3p	ATP5A1	171	-32.24	77.78	88.89	-0.852224
hsa-miR-1304-3p	BUB3	178	-31.36	84.21	94.74	-0.92818
hsa-miR-1304-3p	TATDN2	172	-26.76	78.95	84.21	-0.90204
hsa-miR-1304-3p	DSCR3	171	-32.24	77.78	88.89	-0.985032
hsa-miR-1304-3p	LRRC36	171	-32.24	77.78	88.89	-0.947454
hsa-miR-1304-3p	ZYG11B	169	-27.51	81.25	93.75	-0.885012
hsa-miR-1304-3p	FLVCR1	175	-30.14	100	100	-0.889036
hsa-miR-1304-3p	KIAA1407	183	-32.33	88.89	94.44	-0.896482
hsa-miR-1304-3p	GMPS	171	-27.83	77.78	88.89	-0.985144
hsa-miR-1304-3p	RFT1	179	-29.99	88.89	88.89	-0.997615
hsa-miR-1304-3p	INTU	171	-29.66	92.86	100	-0.854262
hsa-miR-1304-3p	INTU	182	-32.73	89.47	94.74	-0.854262
hsa-miR-1304-3p	ALDH7A1	183	-34.37	88.89	94.44	-0.870022
hsa-miR-1304-3p	ALDH7A1	183	-34.37	88.89	94.44	-0.870022
hsa-miR-1304-3p	KIF27	183	-37.9	88.89	94.44	-0.953791
hsa-miR-1304-3p	BMS1	182	-33.52	89.47	94.74	-0.966349
hsa-miR-1304-3p	TTC7B	171	-32.24	77.78	88.89	-0.996226
hsa-miR-1304-3p	CPSF2	175	-26.36	83.33	88.89	-0.997834
hsa-miR-1304-3p	CYB5A	171	-29.67	77.78	88.89	-0.86734
hsa-miR-1304-3p	CASC4	179	-32.39	83.33	94.44	-0.975597
hsa-miR-1304-3p	TTYH1	169	-27.5	81.25	93.75	-0.856974
hsa-miR-1304-3p	LCMT2	171	-32.24	77.78	88.89	-0.993638
hsa-miR-1304-3p	CHRNA5	175	-34.4	83.33	88.89	-0.863927
hsa-miR-1304-3p	TOR1AIP2	170	-29.68	78.95	89.47	-0.861118
hsa-miR-1304-3p	TOR1AIP2	175	-23.76	83.33	88.89	-0.861118
hsa-miR-1304-3p	TOR1AIP2	175	-29.02	83.33	88.89	-0.861118
hsa-miR-1304-3p	TOR1AIP2	175	-31.02	83.33	88.89	-0.861118
hsa-miR-1304-3p	HNRNPA3	181	-34.62	93.75	100	-0.999998
hsa-miR-1304-3p	NUDCD2	187	-34.68	88.89	100	-0.873658
hsa-miR-1304-3p	MRPL52	171	-31.4	77.78	88.89	-0.987308
hsa-miR-1304-3p	MRPL52	171	-31.4	77.78	88.89	-0.987308
hsa-miR-1304-3p	NAA16	171	-32.24	77.78	88.89	-0.850162
hsa-miR-1304-3p	MSRB3	183	-37.9	88.89	94.44	-0.95618
hsa-miR-1304-3p	SMAD2	176	-35.56	93.33	100	-0.907865
hsa-miR-1304-3p	NAALADL2	179	-27.47	83.33	94.44	-0.92143
hsa-miR-1304-3p	PDE4DIP	171	-32.24	77.78	88.89	-0.945874
hsa-miR-1304-3p	C17orf104	173	-28.38	87.5	93.75	-0.999492
hsa-miR-1304-3p	TRAPPC5	171	-32.24	77.78	88.89	-0.969363
hsa-miR-1304-3p	EHMT1	171	-32.24	77.78	88.89	-0.928749
hsa-miR-1304-3p	EHMT1	171	-32.24	77.78	88.89	-0.928749
hsa-miR-1304-3p	EHMT1	182	-33.52	89.47	94.74	-0.928749
hsa-miR-1304-3p	DHTKD1	171	-32.24	77.78	88.89	-0.985725
hsa-miR-1304-3p	SKA2	171	-32.24	77.78	88.89	-0.921955
hsa-miR-1304-3p	GJC1	171	-32.58	92.86	100	-0.907487
hsa-miR-1304-3p	FAF1	171	-27.83	77.78	88.89	-0.977904
hsa-miR-1304-3p	ZNF829	171	-27.83	77.78	88.89	-0.946153
hsa-miR-1304-3p	PPARA	179	-32.21	83.33	94.44	-0.888983
hsa-miR-1304-3p	PPARA	183	-37.9	88.89	94.44	-0.888983
hsa-miR-1304-3p	ENTPD5	187	-36.77	88.89	100	-0.983477
hsa-miR-1304-3p	SF3B3	187	-34.68	88.89	100	-0.999951
hsa-miR-1304-3p	XPNPEP3	171	-32.24	77.78	88.89	-0.871562
hsa-miR-1304-3p	XPNPEP3	171	-32.24	77.78	88.89	-0.871562
hsa-miR-1304-3p	XPNPEP3	175	-30.9	83.33	88.89	-0.871562
hsa-miR-1304-3p	ZBTB44	183	-32.12	88.89	94.44	-0.979332
hsa-miR-1304-3p	ZBTB44	183	-32.12	88.89	94.44	-0.979332
hsa-miR-1304-3p	ZBTB44	183	-32.12	88.89	94.44	-0.979332
hsa-miR-1304-3p	GDAP2	176	-35.14	93.33	100	-0.986734
hsa-miR-1304-3p	XRCC2	183	-32.33	88.89	94.44	-0.966223
hsa-miR-1304-3p	NF1	182	-32.94	89.47	94.74	-0.957808
hsa-miR-1304-3p	HCAR1	187	-36.77	88.89	100	-0.995046
hsa-miR-1304-3p	SRGAP1	171	-32.24	77.78	88.89	-0.999886
hsa-miR-1304-3p	LRP10	182	-31.87	89.47	94.74	-0.979837
hsa-miR-1304-3p	SGTB	171	-32.24	77.78	88.89	-0.971918
hsa-miR-1304-3p	INPP5F	179	-30.48	83.33	94.44	-0.91642
hsa-miR-1304-3p	INPP5F	179	-30.48	83.33	94.44	-0.91642
hsa-miR-1304-3p	ZNF277	191	-37.85	94.44	100	-0.911512
hsa-miR-1304-3p	CCDC152	171	-25.97	77.78	88.89	-0.999874
hsa-miR-1304-3p	METTL10	173	-27.63	87.5	93.75	-0.99982
hsa-miR-1304-3p	BMPR2	171	-30.36	77.78	88.89	-0.997822
hsa-miR-1304-3p	BMPR2	171	-30.36	77.78	88.89	-0.997822
hsa-miR-1304-3p	C4orf46	179	-26.5	83.33	94.44	-0.891
hsa-miR-1304-3p	C4orf46	179	-26.5	83.33	94.44	-0.891
hsa-miR-1304-3p	ZNF611	171	-31.4	77.78	88.89	-0.992036
hsa-miR-1304-3p	ZNF611	171	-31.4	77.78	88.89	-0.992036
hsa-miR-1304-3p	ZNF579	179	-30.28	83.33	94.44	-0.982682
hsa-miR-1304-3p	AP4M1	175	-34.4	83.33	88.89	-0.930178
hsa-miR-1304-3p	C14orf132	171	-31.51	92.86	100	-0.992601
hsa-miR-1304-3p	ZNF850	177	-32.07	87.5	100	-0.984658
hsa-miR-1304-3p	ZNF850	177	-32.07	87.5	100	-0.984658
hsa-miR-1304-3p	NOL12	171	-31.51	92.86	100	-0.880132
hsa-miR-1306-5p	GNB1	169	-24.64	85	85	-0.935945
hsa-miR-1306-5p	GNB1	169	-24.64	85	85	-0.935945
hsa-miR-1306-5p	COMMD7	176	-29.78	84.21	84.21	-0.921199
hsa-miR-1306-5p	COMMD7	176	-29.78	84.21	84.21	-0.921199
hsa-miR-1306-5p	ST6GALNAC6	176	-40.3	78.95	89.47	-0.999996
hsa-miR-1306-5p	ST6GALNAC6	176	-40.3	78.95	89.47	-0.999996
hsa-miR-1307-3p	PDCD6	171	-31.68	83.33	83.33	-0.881854
hsa-miR-130a-3p	SLC9A3R2	175	-21.88	83.33	88.89	-0.997237
hsa-miR-130a-3p	ST13	175	-20.11	77.78	94.44	-0.883463
hsa-miR-130a-3p	DSTYK	170	-19.9	76.47	94.12	-0.996317
hsa-miR-130a-3p	CAMK4	170	-18.81	84.21	84.21	-0.983308
hsa-miR-130a-3p	FARP1	171	-16.96	77.78	88.89	-0.975619
hsa-miR-130a-3p	CDS1	170	-24.85	76.19	90.48	-0.979909
hsa-miR-130b-3p	THUMPD1	174	-23.03	78.95	94.74	-0.866427
hsa-miR-130b-3p	CAND1	179	-21.18	88.89	88.89	-0.901405
hsa-miR-130b-3p	KMT2A	173	-24.84	83.33	94.44	-0.966503
hsa-miR-130b-3p	PRKAA2	170	-21.01	73.68	94.74	-0.996774
hsa-miR-130b-3p	SVIP	176	-19.95	73.68	94.74	-0.904697
hsa-miR-130b-5p	MED20	170	-20.83	84.21	84.21	-0.999992
hsa-miR-130b-5p	ELP3	179	-26.01	83.33	94.44	-0.998844
hsa-miR-130b-5p	HOMER1	171	-17.96	83.33	83.33	-0.999526
hsa-miR-130b-5p	FAM53B	169	-21.75	87.5	87.5	-0.952582
hsa-miR-130b-5p	FAM53B	169	-21.75	87.5	87.5	-0.952582
hsa-miR-130b-5p	PDCD6	171	-19.98	83.33	83.33	-0.850864
hsa-miR-130b-5p	PDCD6	171	-19.98	83.33	83.33	-0.850864
hsa-miR-130b-5p	PDCD6	171	-19.98	83.33	83.33	-0.850864
hsa-miR-132-3p	TYRO3	171	-21.22	75	90	-0.999995
hsa-miR-132-3p	YAP1	184	-27.97	89.47	89.47	-0.99827
hsa-miR-132-3p	FREM2	171	-19.59	83.33	83.33	-0.994376
hsa-miR-132-3p	AGPAT3	169	-23.92	81.25	93.75	-0.9983
hsa-miR-1343-3p	NLE1	175	-33.12	83.33	88.89	-0.890894
hsa-miR-1343-3p	WDR7	173	-31.57	87.5	93.75	-0.940562
hsa-miR-1343-3p	NUMBL	169	-35.62	81.25	93.75	-0.999694
hsa-miR-1343-3p	NUMBL	169	-35.62	81.25	93.75	-0.999694
hsa-miR-1343-3p	TNPO2	172	-27.08	78.95	84.21	-0.931458
hsa-miR-1343-3p	TNPO2	172	-27.08	78.95	84.21	-0.931458
hsa-miR-1343-3p	TNPO2	172	-27.08	78.95	84.21	-0.931458
hsa-miR-1343-3p	MOCS1	171	-36.28	77.78	88.89	-0.969267
hsa-miR-1343-3p	MOCS1	171	-36.28	77.78	88.89	-0.969267
hsa-miR-1343-3p	NECAB3	169	-34.92	83.33	88.89	-0.93398
hsa-miR-1343-3p	ATP6V1E1	170	-27.29	84.21	84.21	-0.93168
hsa-miR-1343-3p	ATP6V1E1	170	-27.29	84.21	84.21	-0.93168
hsa-miR-1343-3p	FBXW5	169	-35.06	80	90	-0.876691
hsa-miR-1343-3p	PIGR	174	-33.68	84.21	89.47	-0.929605
hsa-miR-1343-3p	PIGR	180	-40.69	84.21	89.47	-0.929605
hsa-miR-1343-3p	DDX19A	171	-32.09	80	85	-0.999527
hsa-miR-1343-3p	DDX19A	171	-32.09	80	85	-0.999527
hsa-miR-1343-3p	CES2	170	-40.69	80	85	-0.982914
hsa-miR-1343-3p	ZNF48	171	-37.3	80	85	-0.931881
hsa-miR-1343-3p	CORO7	172	-39.95	94.44	94.44	-0.965413
hsa-miR-1343-5p	SYT7	184	-54.49	84.21	94.74	-0.931451
hsa-miR-1343-5p	LHPP	174	-46.69	80.95	90.48	-0.901565
hsa-miR-1343-5p	LHPP	174	-46.69	80.95	90.48	-0.901565
hsa-miR-1343-5p	ANKRD52	180	-45.02	84.21	89.47	-0.981043
hsa-miR-1343-5p	UVSSA	171	-39.51	80	85	-0.997131
hsa-miR-134-5p	B3GALT5	176	-29.65	78.95	89.47	-0.946356
hsa-miR-135a-5p	OPN3	180	-17.25	84.21	89.47	-0.905211
hsa-miR-135a-5p	DHODH	171	-16.49	80	85	-0.969782
hsa-miR-135a-5p	NIPAL2	170	-18.58	78.95	89.47	-0.901278
hsa-miR-135a-5p	STX6	172	-18.35	78.95	84.21	-0.870487
hsa-miR-135a-5p	STX6	172	-18.35	78.95	84.21	-0.870487
hsa-miR-135a-5p	MTDH	171	-16.08	80	85	-0.869288
hsa-miR-135a-5p	PPARGC1B	174	-24	94.12	100	-0.884872
hsa-miR-135a-5p	LSM12	169	-14.14	87.5	87.5	-0.918963
hsa-miR-135a-5p	LSM12	169	-14.14	87.5	87.5	-0.918963
hsa-miR-135a-5p	TTC8	179	-20.29	80	95	-0.958186
hsa-miR-135b-5p	NSF	171	-14.86	80	85	-0.944289
hsa-miR-135b-5p	LMAN1	170	-14.63	84.21	84.21	-0.937111
hsa-miR-135b-5p	CTTNBP2	169	-22.83	70	85	-0.873687
hsa-miR-135b-5p	ATP8B1	170	-19.7	84.21	84.21	-0.877263
hsa-miR-135b-5p	HEMK1	179	-31.84	80	95	-0.97232
hsa-miR-135b-5p	HEMK1	179	-31.84	80	95	-0.97232
hsa-miR-135b-5p	B4GALT4	176	-22.26	78.95	89.47	-0.99423
hsa-miR-135b-5p	SERAC1	172	-23.32	73.68	89.47	-0.993059
hsa-miR-135b-5p	STX6	176	-20.82	84.21	84.21	-0.875702
hsa-miR-135b-5p	STX6	176	-20.82	84.21	84.21	-0.875702
hsa-miR-135b-5p	CTSV	172	-16.05	78.95	84.21	-0.984994
hsa-miR-135b-5p	OSBPL1A	169	-14	83.33	88.89	-0.979143
hsa-miR-135b-5p	OSBPL1A	169	-14	83.33	88.89	-0.979143
hsa-miR-135b-5p	WHSC1L1	169	-25.77	93.75	100	-0.857459
hsa-miR-135b-5p	MMS19	172	-18.8	76.19	85.71	-0.95221
hsa-miR-135b-5p	ZNF233	170	-26.86	80	85	-0.988711
hsa-miR-135b-5p	SERINC5	172	-19.94	78.95	84.21	-0.992046
hsa-miR-135b-5p	GALNT10	169	-24.62	70	85	-0.969773
hsa-miR-135b-5p	FAM204A	173	-16.04	80	80	-0.973749
hsa-miR-135b-5p	LMLN	169	-22.53	87.5	87.5	-0.92712
hsa-miR-135b-5p	CCDC85C	169	-19.71	70	85	-0.989938
hsa-miR-137-3p	ETV1	170	-16.22	80.95	85.71	-0.983563
hsa-miR-137-3p	ETV1	170	-16.22	80.95	85.71	-0.983563
hsa-miR-137-3p	ETV1	170	-16.22	80.95	85.71	-0.983563
hsa-miR-137-3p	ETV1	170	-16.22	80.95	85.71	-0.983563
hsa-miR-137-3p	ETV1	170	-16.22	80.95	85.71	-0.983563
hsa-miR-137-3p	ETV1	170	-16.22	80.95	85.71	-0.983563
hsa-miR-137-3p	NCKAP1	169	-15.73	75	80	-0.970307
hsa-miR-137-3p	ATXN3	175	-18.56	83.33	88.89	-0.872048
hsa-miR-137-3p	PPP2R3A	172	-17.07	86.67	100	-0.934987
hsa-miR-137-3p	SNTB2	178	-19.99	82.35	100	-0.979657
hsa-miR-137-5p	ZCCHC11	176	-28.53	76.19	90.48	-0.996262
hsa-miR-138-1-3p	TMEM184A	177	-32.04	89.47	89.47	-0.889987
hsa-miR-138-5p	MAP3K9	172	-27	78.95	84.21	-0.866577
hsa-miR-138-5p	PLEKHB1	172	-34.03	78.26	78.26	-0.912951
hsa-miR-138-5p	MAPK1	170	-20.23	84.21	84.21	-0.962429
hsa-miR-138-5p	SERAC1	175	-28.37	85	85	-0.997404
hsa-miR-138-5p	AGO2	172	-23.2	78.95	84.21	-0.853735
hsa-miR-138-5p	DYM	172	-23.27	76.19	85.71	-0.874949
hsa-miR-138-5p	SERBP1	169	-19.22	87.5	87.5	-0.987701
hsa-miR-138-5p	SERBP1	169	-19.22	87.5	87.5	-0.987701
hsa-miR-138-5p	DIS3L2	170	-23.26	84.21	84.21	-0.908829
hsa-miR-138-5p	ZYG11B	169	-31	89.47	89.47	-0.910368
hsa-miR-138-5p	MANEAL	171	-31.57	77.27	86.36	-0.955548
hsa-miR-138-5p	MANEAL	171	-31.57	77.27	86.36	-0.955548
hsa-miR-138-5p	DNM3	172	-21.98	78.95	84.21	-0.909954
hsa-miR-138-5p	FMN1	172	-25.45	76.19	85.71	-0.996046
hsa-miR-139-3p	SLC4A11	170	-36.63	78.26	82.61	-0.997631
hsa-miR-139-3p	TXNRD2	179	-37.53	85.71	85.71	-0.966502
hsa-miR-139-5p	PTPN21	177	-31.29	75	90	-0.95709
hsa-miR-139-5p	NPEPPS	169	-29.5	75	80	-0.94221
hsa-miR-139-5p	GALNT2	170	-24.93	76.47	94.12	-0.873432
hsa-miR-139-5p	AHCTF1	169	-23.23	75	80	-0.956968
hsa-miR-139-5p	CHST9	171	-26.39	77.78	88.89	-0.884809
hsa-miR-1-3p	PLEKHA5	171	-17.01	77.78	88.89	-0.977306
hsa-miR-1-3p	GNAI3	171	-20.55	75	90	-0.988652
hsa-miR-1-3p	SSX2IP	171	-15.63	83.33	83.33	-0.97075
hsa-miR-1-3p	FAM63B	175	-17.99	83.33	88.89	-0.969572
hsa-miR-1-3p	FAM63B	175	-17.99	83.33	88.89	-0.969572
hsa-miR-1-3p	SPATA6	171	-20.62	80.95	80.95	-0.989552
hsa-miR-1-3p	SPATA6	171	-20.62	80.95	80.95	-0.989552
hsa-miR-1-3p	CNTNAP3B	171	-20.28	80.95	80.95	-0.927427
hsa-miR-1-3p	CNTNAP3B	171	-20.28	80.95	80.95	-0.927427
hsa-miR-1-3p	CXADR	171	-19.91	77.27	81.82	-0.871994
hsa-miR-1-3p	ARFIP1	173	-17.06	88.89	88.89	-0.992401
hsa-miR-1-3p	SMAD2	172	-15.55	78.95	84.21	-0.962899
hsa-miR-1-3p	ZC3H6	170	-15.94	82.35	88.24	-0.983332
hsa-miR-140-3p	FAM188B	171	-29.05	83.33	83.33	-0.985079
hsa-miR-140-3p	INMT-FAM188B	171	-29.05	83.33	83.33	-0.999
hsa-miR-140-5p	FBXO21	171	-22.3	80	85	-0.95043
hsa-miR-140-5p	FBXO21	171	-22.3	80	85	-0.95043
hsa-miR-140-5p	CERCAM	171	-21.82	77.78	88.89	-0.900116
hsa-miR-140-5p	ZNF569	169	-26.51	80	90	-0.970004
hsa-miR-141-3p	DCUN1D4	169	-17.63	83.33	88.89	-0.998176
hsa-miR-141-3p	DCUN1D4	169	-17.63	83.33	88.89	-0.998176
hsa-miR-141-3p	FAM105A	171	-22	80	85	-0.999041
hsa-miR-141-3p	NCAPD3	170	-19.42	78.95	89.47	-0.959349
hsa-miR-141-3p	NCAPD3	170	-19.42	78.95	89.47	-0.959349
hsa-miR-141-3p	SNX22	171	-17.72	72.22	94.44	-0.985001
hsa-miR-141-3p	GALNT10	176	-26.59	78.95	89.47	-0.999807
hsa-miR-141-3p	GALNT10	176	-26.59	78.95	89.47	-0.999807
hsa-miR-141-3p	FAT3	171	-18.02	77.78	88.89	-0.909651
hsa-miR-141-3p	SOCS6	172	-25.16	78.95	84.21	-0.920126
hsa-miR-141-3p	MYBL1	171	-18.56	83.33	83.33	-0.948387
hsa-miR-141-3p	TMEM170B	184	-23.99	89.47	89.47	-0.967155
hsa-miR-141-3p	LSM14A	172	-19.86	78.95	84.21	-0.89825
hsa-miR-141-3p	LSM14A	172	-19.86	78.95	84.21	-0.89825
hsa-miR-141-5p	RC3H2	174	-23.02	84.21	89.47	-1
hsa-miR-141-5p	MAP3K1	170	-24.37	100	100	-0.961196
hsa-miR-141-5p	RHBDD1	172	-25.63	73.68	89.47	-0.879957
hsa-miR-141-5p	PPP4R2	172	-29.7	94.44	94.44	-0.999987
hsa-miR-141-5p	SLMAP	170	-19.49	73.68	94.74	-0.988819
hsa-miR-141-5p	ACER2	172	-27.9	73.68	89.47	-0.996764
hsa-miR-143-3p	FNDC3A	169	-23.15	84.21	84.21	-0.992556
hsa-miR-143-3p	INHBA	170	-20.56	82.35	88.24	-0.997371
hsa-miR-143-3p	DRAM1	174	-21.12	88.24	88.24	-0.9995
hsa-miR-143-3p	TMED7-TICAM2	169	-22.81	77.78	94.44	-0.953858
hsa-miR-1468-5p	FAM136A	171	-22.24	93.75	93.75	-0.973535
hsa-miR-146a-5p	CASP9	170	-27.65	78.95	89.47	-0.937931
hsa-miR-146a-5p	FTO	173	-27.67	85.71	85.71	-0.996131
hsa-miR-146a-5p	VWDE	172	-25.08	73.68	89.47	-0.950399
hsa-miR-146a-5p	DOCK1	176	-27.18	78.95	89.47	-0.99907
hsa-miR-146a-5p	TWF1	169	-24.59	80.95	80.95	-0.999985
hsa-miR-146a-5p	TWF1	169	-24.59	80.95	80.95	-0.999985
hsa-miR-146a-5p	TWF1	169	-24.59	80.95	80.95	-0.999985
hsa-miR-146a-5p	COPRS	178	-27.24	89.47	89.47	-0.987126
hsa-miR-146a-5p	SYT12	171	-22.18	80.95	80.95	-0.946006
hsa-miR-146a-5p	ZNF445	176	-26.92	84.21	84.21	-0.995453
hsa-miR-146a-5p	NF2	175	-25.58	80	90	-0.999987
hsa-miR-146a-5p	NF2	175	-25.58	80	90	-0.999987
hsa-miR-146a-5p	ZNF652	171	-24.15	83.33	83.33	-0.923359
hsa-miR-146a-5p	ZNF652	171	-24.15	83.33	83.33	-0.923359
hsa-miR-146a-5p	SMC5	170	-27.51	80	85	-0.898697
hsa-miR-146b-5p	HEMK1	172	-28.81	94.44	94.44	-0.920738
hsa-miR-146b-5p	HEMK1	172	-28.81	94.44	94.44	-0.920738
hsa-miR-146b-5p	ATXN1	173	-21.19	80	80	-0.998498
hsa-miR-146b-5p	CASP9	174	-28.73	84.21	89.47	-0.954497
hsa-miR-146b-5p	FTO	170	-27.4	81.82	81.82	-0.999329
hsa-miR-146b-5p	POU2F1	169	-22.52	75	80	-0.879602
hsa-miR-146b-5p	POU2F1	169	-22.52	75	80	-0.879602
hsa-miR-146b-5p	POU2F1	169	-22.52	75	80	-0.879602
hsa-miR-146b-5p	VWDE	176	-24.63	78.95	89.47	-0.933181
hsa-miR-146b-5p	DOCK1	176	-26.6	78.95	89.47	-0.995539
hsa-miR-146b-5p	COPRS	170	-20.84	84.21	84.21	-0.994035
hsa-miR-146b-5p	ZNF445	173	-24.99	80	80	-0.99903
hsa-miR-146b-5p	ZNF765	169	-17.36	83.33	88.89	-0.948421
hsa-miR-146b-5p	ZNF652	179	-30.2	85	90	-0.941849
hsa-miR-146b-5p	ZNF652	179	-30.2	85	90	-0.941849
hsa-miR-148a-3p	RPGRIP1L	170	-23.68	84.21	84.21	-0.859123
hsa-miR-148a-3p	TTL	169	-26.23	78.95	89.47	-0.997162
hsa-miR-148a-3p	KLF7	175	-23.48	80.95	85.71	-0.999448
hsa-miR-148a-3p	TMX4	174	-24.77	84.21	89.47	-0.902574
hsa-miR-148a-3p	UBAP2	184	-28.63	84.21	94.74	-0.936601
hsa-miR-148a-3p	EIF4E3	182	-28.66	89.47	94.74	-0.987008
hsa-miR-148a-3p	EIF4E3	182	-28.66	89.47	94.74	-0.987008
hsa-miR-148a-3p	EIF4E3	182	-28.66	89.47	94.74	-0.987008
hsa-miR-148a-3p	EIF4E3	182	-28.66	89.47	94.74	-0.987008
hsa-miR-148a-3p	CERS6	170	-23.73	78.26	82.61	-0.963208
hsa-miR-148a-3p	NADSYN1	170	-24.61	84.21	84.21	-0.994424
hsa-miR-148b-3p	RPGRIP1L	170	-22.2	84.21	84.21	-0.999866
hsa-miR-148b-3p	NIPAL2	169	-19.78	83.33	88.89	-0.922745
hsa-miR-148b-3p	MTMR9	170	-22.73	84.21	84.21	-0.988444
hsa-miR-148b-3p	MTMR9	170	-22.73	84.21	84.21	-0.988444
hsa-miR-148b-3p	CNOT6	172	-24.51	93.33	93.33	-0.895544
hsa-miR-148b-3p	TMX4	172	-15.6	78.95	84.21	-0.997128
hsa-miR-148b-3p	ADRA2A	172	-21.77	93.33	93.33	-0.98357
hsa-miR-148b-3p	EIF4E3	174	-23.76	84.21	89.47	-0.936063
hsa-miR-148b-3p	EIF4E3	174	-23.76	84.21	89.47	-0.936063
hsa-miR-148b-3p	EIF4E3	174	-23.76	84.21	89.47	-0.936063
hsa-miR-148b-3p	EIF4E3	174	-23.76	84.21	89.47	-0.936063
hsa-miR-148b-3p	SMYD3	180	-22.91	84.21	89.47	-0.928286
hsa-miR-148b-5p	ABHD4	170	-14.95	84.21	84.21	-0.996737
hsa-miR-148b-5p	MRPS25	174	-23.7	84.21	89.47	-0.90391
hsa-miR-148b-5p	MRPS25	174	-23.7	84.21	89.47	-0.90391
hsa-miR-148b-5p	FRMD6	176	-26.22	89.47	94.74	-0.982668
hsa-miR-148b-5p	SYT14	172	-21.34	73.68	89.47	-0.986269
hsa-miR-148b-5p	SYT14	172	-21.34	73.68	89.47	-0.986269
hsa-miR-148b-5p	MPLKIP	169	-18.38	83.33	88.89	-0.854649
hsa-miR-149-3p	POU2F2	178	-39.57	82.35	100	-0.972107
hsa-miR-149-3p	MED15	177	-40.87	88.89	94.44	-0.980931
hsa-miR-149-3p	RBM23	171	-35.3	83.33	83.33	-0.946414
hsa-miR-149-3p	MDGA1	173	-38.16	83.33	94.44	-0.927502
hsa-miR-149-3p	LIF	171	-31.72	77.78	88.89	-0.986768
hsa-miR-149-3p	TRAF3	170	-34.36	82.35	88.24	-0.880177
hsa-miR-149-3p	TBX3	170	-31.3	82.35	88.24	-0.999766
hsa-miR-149-3p	TBX3	170	-31.3	82.35	88.24	-0.999766
hsa-miR-149-3p	GLYR1	170	-31.02	76.47	94.12	-0.934001
hsa-miR-149-3p	SLC25A25	175	-34.91	83.33	88.89	-0.918911
hsa-miR-149-3p	KALRN	170	-35.15	78.95	89.47	-0.96409
hsa-miR-149-3p	ALKBH4	171	-37.21	83.33	83.33	-0.988069
hsa-miR-149-3p	TPRA1	170	-34.13	78.95	89.47	-0.975036
hsa-miR-149-3p	TPRA1	170	-34.13	78.95	89.47	-0.975036
hsa-miR-149-3p	TMEM161B	174	-33.8	82.35	94.12	-0.951163
hsa-miR-149-3p	TMEM161B	174	-33.8	82.35	94.12	-0.951163
hsa-miR-149-3p	TMEM161B	174	-33.8	82.35	94.12	-0.951163
hsa-miR-149-3p	TMEM161B	174	-33.8	82.35	94.12	-0.951163
hsa-miR-149-3p	ZNF646	171	-38.67	72.22	94.44	-0.85557
hsa-miR-149-3p	ZNF646	171	-38.67	72.22	94.44	-0.85557
hsa-miR-149-3p	SLC43A2	169	-36.41	77.78	94.44	-0.985117
hsa-miR-149-3p	SLC25A22	175	-37.34	77.78	94.44	-0.992509
hsa-miR-149-3p	PNPLA2	170	-32.35	78.95	89.47	-0.991539
hsa-miR-149-3p	CHEK2	179	-39.59	77.78	100	-0.8992
hsa-miR-149-3p	MAFF	174	-33.46	82.35	94.12	-0.999309
hsa-miR-149-3p	MAGI2	169	-35.02	77.78	94.44	-0.87897
hsa-miR-149-3p	CUX1	169	-34.35	81.25	93.75	-0.990939
hsa-miR-149-5p	ASCC2	169	-27.62	75	80	-0.963584
hsa-miR-149-5p	PRDM2	175	-27.3	85	85	-0.962403
hsa-miR-149-5p	DUSP4	171	-30.27	76.19	85.71	-0.98636
hsa-miR-149-5p	USP8	171	-32.08	81.82	81.82	-0.975569
hsa-miR-149-5p	TNKS1BP1	172	-29.97	72.73	86.36	-0.885966
hsa-miR-149-5p	RNF34	177	-35.71	80	85	-0.977787
hsa-miR-149-5p	FKRP	171	-30.51	80	85	-0.911834
hsa-miR-149-5p	IER5L	175	-37.19	80	90	-0.909461
hsa-miR-149-5p	SLC9A8	183	-37.45	85	95	-0.902229
hsa-miR-149-5p	P2RX5-TAX1BP3	170	-26.13	84.21	84.21	-0.861695
hsa-miR-150-5p	FAM213A	172	-39.74	78.95	100	-0.962404
hsa-miR-150-5p	ANKRD52	169	-30.88	83.33	88.89	-0.978259
hsa-miR-150-5p	CEP78	172	-30.95	73.68	89.47	-0.975162
hsa-miR-150-5p	MMP14	170	-31.09	80	85	-0.999349
hsa-miR-150-5p	SHANK2	169	-28.36	83.33	88.89	-0.910996
hsa-miR-150-5p	KCMF1	172	-31.11	73.68	89.47	-0.93653
hsa-miR-151a-3p	TMEM154	173	-29.57	88.89	88.89	-0.988661
hsa-miR-151a-3p	RPS29	169	-22.48	83.33	88.89	-0.911841
hsa-miR-151a-5p	SLC16A7	179	-40.42	94.44	100	-0.906307
hsa-miR-151a-5p	DCAF10	171	-35.58	88.89	94.44	-0.994274
hsa-miR-151a-5p	2021-09-08	179	-41.92	94.44	100	-0.856343
hsa-miR-151a-5p	2021-09-08	179	-41.92	94.44	100	-0.856343
hsa-miR-151a-5p	2021-09-08	179	-41.92	94.44	100	-0.856343
hsa-miR-152-3p	DOCK9	176	-26.19	94.12	94.12	-0.91135
hsa-miR-152-3p	CDK6	171	-18.18	83.33	83.33	-0.891627
hsa-miR-152-3p	UBAP2	175	-26.46	83.33	88.89	-0.999768
hsa-miR-152-3p	EIF4E3	169	-23.98	83.33	88.89	-0.857248
hsa-miR-152-3p	EIF4E3	169	-23.98	83.33	88.89	-0.857248
hsa-miR-152-3p	EIF4E3	169	-23.98	83.33	88.89	-0.857248
hsa-miR-152-3p	EIF4E3	169	-23.98	83.33	88.89	-0.857248
hsa-miR-152-3p	NT5DC1	170	-24.29	84.21	84.21	-0.904446
hsa-miR-153-3p	SEC22C	174	-21.77	85.71	85.71	-0.907614
hsa-miR-153-3p	KCNC4	169	-15.66	85	85	-0.996784
hsa-miR-153-3p	ROR1	174	-22.75	84.21	89.47	-0.998688
hsa-miR-153-3p	SLC39A10	178	-24.89	88.24	94.12	-0.936273
hsa-miR-153-3p	SLC39A10	178	-24.89	88.24	94.12	-0.936273
hsa-miR-155-3p	GLUL	171	-17.25	80	85	-0.999356
hsa-miR-155-3p	GLUL	171	-17.25	80	85	-0.999356
hsa-miR-155-3p	MOB1B	170	-11.77	80.95	85.71	-0.984564
hsa-miR-155-5p	EXOC5	172	-16.01	76.19	85.71	-0.959049
hsa-miR-155-5p	EXOC5	172	-16.01	76.19	85.71	-0.959049
hsa-miR-155-5p	ZNF37A	170	-18.8	76.19	76.19	-0.95165
hsa-miR-155-5p	DNAJC10	173	-23.27	87.5	93.75	-0.88676
hsa-miR-155-5p	HOMER2	170	-18.21	80.95	85.71	-0.920998
hsa-miR-155-5p	ZDHHC2	173	-16.12	75	85	-0.889065
hsa-miR-155-5p	RAC1	171	-14.83	77.78	88.89	-0.996859
hsa-miR-155-5p	NAPEPLD	186	-31.72	80.95	90.48	-0.964576
hsa-miR-155-5p	NAPEPLD	186	-31.72	80.95	90.48	-0.964576
hsa-miR-155-5p	NAPEPLD	186	-31.72	80.95	90.48	-0.964576
hsa-miR-15a-3p	DNAJB12	177	-32.17	90	90	-0.997143
hsa-miR-15a-3p	DNAJB12	177	-32.17	90	90	-0.997143
hsa-miR-15a-3p	PLEKHF1	171	-25.55	83.33	83.33	-0.96405
hsa-miR-15a-5p	GNAI3	169	-21.53	84.21	84.21	-0.897542
hsa-miR-15a-5p	LYRM2	174	-25.37	84.21	89.47	-0.997796
hsa-miR-15a-5p	DOCK9	171	-26.56	77.78	88.89	-0.940302
hsa-miR-15a-5p	SUV420H1	170	-18.79	84.21	84.21	-0.973816
hsa-miR-15a-5p	SUV420H1	170	-18.79	84.21	84.21	-0.973816
hsa-miR-15a-5p	DDX6	176	-21.49	84.21	84.21	-0.974585
hsa-miR-15a-5p	ADAM10	172	-21.32	73.68	89.47	-0.983483
hsa-miR-15a-5p	BBS4	172	-23.49	73.68	89.47	-0.933893
hsa-miR-15a-5p	TMED3	170	-20.65	78.95	89.47	-0.931853
hsa-miR-15b-3p	DBN1	169	-16.22	87.5	87.5	-0.921892
hsa-miR-15b-3p	NEK9	169	-19.35	83.33	88.89	-0.993762
hsa-miR-15b-3p	TTC8	170	-15.55	84.21	84.21	-0.895571
hsa-miR-15b-5p	LYRM2	177	-27.12	88.89	94.44	-0.997267
hsa-miR-15b-5p	DOCK9	179	-28.53	83.33	94.44	-0.978666
hsa-miR-15b-5p	RSPH3	175	-30.37	75	95	-0.938352
hsa-miR-15b-5p	BBS4	184	-27.53	84.21	94.74	-0.874694
hsa-miR-15b-5p	PDK1	179	-32.55	80	95	-0.948745
hsa-miR-15b-5p	HGSNAT	169	-23.54	81.25	93.75	-0.990195
hsa-miR-15b-5p	SRP68	169	-27.13	84.21	84.21	-0.984326
hsa-miR-15b-5p	MAP2K1	172	-23.79	78.95	84.21	-0.894466
hsa-miR-15b-5p	SCN8A	172	-26.08	88.24	94.12	-0.955251
hsa-miR-16-2-3p	DCTN6	172	-18	78.95	84.21	-0.874416
hsa-miR-16-2-3p	HMGCL	169	-20.44	87.5	87.5	-0.859038
hsa-miR-16-2-3p	SYT14	173	-20.31	85	90	-0.950436
hsa-miR-16-2-3p	SYT14	173	-20.31	85	90	-0.950436
hsa-miR-16-2-3p	HECTD2	171	-17.12	80	85	-0.930418
hsa-miR-16-5p	CAMTA2	169	-27.34	77.78	94.44	-0.993194
hsa-miR-16-5p	CAMTA2	169	-27.34	77.78	94.44	-0.993194
hsa-miR-16-5p	RARS	177	-22.88	88.89	94.44	-0.977261
hsa-miR-16-5p	TBC1D14	170	-19.66	82.35	88.24	-0.993884
hsa-miR-16-5p	KRAS	171	-21.79	80	85	-0.998047
hsa-miR-16-5p	TPP2	170	-17.67	78.95	89.47	-0.999567
hsa-miR-16-5p	SYT16	172	-17.31	78.95	84.21	-0.997649
hsa-miR-16-5p	GALNT1	175	-20.33	77.78	94.44	-0.969929
hsa-miR-16-5p	ZNF599	171	-18.97	83.33	83.33	-0.998641
hsa-miR-16-5p	ZBTB34	174	-19.44	88.24	88.24	-0.917001
hsa-miR-17-3p	COG4	170	-25.11	76.47	94.12	-0.999999
hsa-miR-17-3p	POLD2	170	-26.89	84.21	84.21	-0.894253
hsa-miR-17-3p	POLD2	170	-26.89	84.21	84.21	-0.894253
hsa-miR-17-3p	POLD2	170	-26.89	84.21	84.21	-0.894253
hsa-miR-17-3p	CNTNAP3	169	-25.2	84.21	84.21	-0.991768
hsa-miR-17-3p	SLC37A4	171	-28.2	77.27	81.82	-0.997532
hsa-miR-17-3p	GALNT1	175	-26.41	83.33	88.89	-0.978079
hsa-miR-17-3p	AGPAT5	171	-24.98	77.78	88.89	-0.993567
hsa-miR-17-3p	FBXO22	169	-23.28	84.21	84.21	-0.916716
hsa-miR-17-3p	CHRNB1	171	-26.24	77.27	81.82	-0.95265
hsa-miR-17-3p	CCDC57	174	-28.11	84.21	89.47	-0.950147
hsa-miR-17-3p	CCDC57	176	-28.43	84.21	84.21	-0.950147
hsa-miR-17-3p	DNAJC22	179	-28.05	83.33	94.44	-0.999541
hsa-miR-17-3p	LRP10	170	-24.19	78.95	89.47	-0.881896
hsa-miR-17-3p	LRP10	170	-24.19	78.95	89.47	-0.881896
hsa-miR-17-3p	PDE7A	178	-29.77	84.21	94.74	-0.85553
hsa-miR-17-3p	PDE7A	178	-29.77	84.21	94.74	-0.85553
hsa-miR-17-5p	NIPAL3	169	-27.62	75	80	-0.989759
hsa-miR-17-5p	LASP1	169	-24.79	75	80	-0.938686
hsa-miR-17-5p	ALDH3B1	169	-24.79	75	80	-0.974677
hsa-miR-17-5p	ALDH3B1	169	-24.79	75	80	-0.974677
hsa-miR-17-5p	TTC22	169	-25.49	75	80	-0.995483
hsa-miR-17-5p	UBE3C	169	-21.29	78.95	89.47	-0.93568
hsa-miR-17-5p	ZFP64	169	-24.79	75	80	-0.999866
hsa-miR-17-5p	SEC63	173	-27.25	75	85	-0.999865
hsa-miR-17-5p	IFT88	169	-24.79	75	80	-0.877148
hsa-miR-17-5p	MAP4	169	-24.79	75	80	-0.926094
hsa-miR-17-5p	MAP4	169	-24.79	75	80	-0.926094
hsa-miR-17-5p	PLEKHA5	169	-24.79	75	80	-0.861022
hsa-miR-17-5p	ATXN3	169	-24.78	75	80	-0.999999
hsa-miR-17-5p	ATXN3	169	-24.78	75	80	-0.999999
hsa-miR-17-5p	ATXN3	173	-24.32	75	85	-0.999999
hsa-miR-17-5p	EVI5	169	-24.79	75	80	-0.91385
hsa-miR-17-5p	POLR1A	169	-24.79	75	80	-0.995215
hsa-miR-17-5p	GNB5	169	-24.79	75	80	-0.942313
hsa-miR-17-5p	IKBKAP	177	-24.04	80	85	-0.859328
hsa-miR-17-5p	LMCD1	176	-26.84	80.95	85.71	-0.987307
hsa-miR-17-5p	LMCD1	177	-26.24	75	90	-0.987307
hsa-miR-17-5p	CYBRD1	180	-22.37	85.71	85.71	-0.939478
hsa-miR-17-5p	CYBRD1	180	-22.37	85.71	85.71	-0.939478
hsa-miR-17-5p	PTPLAD1	169	-24.79	75	80	-0.968106
hsa-miR-17-5p	ACAT1	169	-20.37	75	80	-0.890431
hsa-miR-17-5p	CDC14B	169	-24.79	75	80	-0.947993
hsa-miR-17-5p	SSH1	169	-24.79	75	80	-0.998573
hsa-miR-17-5p	HSD17B2	169	-21.85	75	80	-0.995053
hsa-miR-17-5p	GLG1	169	-24.79	75	80	-0.994081
hsa-miR-17-5p	CBX5	169	-26.25	75	80	-0.904474
hsa-miR-17-5p	MAPK1	169	-24.79	75	80	-0.963654
hsa-miR-17-5p	GNPNAT1	169	-24.37	75	80	-0.996404
hsa-miR-17-5p	ARHGAP5	181	-21.37	85	85	-0.979881
hsa-miR-17-5p	SLC25A15	171	-22.89	81.82	81.82	-0.997599
hsa-miR-17-5p	LONP2	169	-24.79	75	80	-0.998616
hsa-miR-17-5p	EEF2K	173	-23.81	75	85	-0.99221
hsa-miR-17-5p	HOMER2	169	-24.79	75	80	-0.960808
hsa-miR-17-5p	CEP41	169	-24.79	75	80	-0.85981
hsa-miR-17-5p	FBXL20	169	-24.79	75	80	-0.942653
hsa-miR-17-5p	RAPGEFL1	174	-28.03	85.71	85.71	-0.903192
hsa-miR-17-5p	PRKAR1A	180	-23.64	78.95	94.74	-0.995688
hsa-miR-17-5p	PRKAR1A	180	-23.64	78.95	94.74	-0.995688
hsa-miR-17-5p	CHPT1	169	-24.79	75	80	-0.998802
hsa-miR-17-5p	GNPTAB	173	-25.69	75	85	-0.91287
hsa-miR-17-5p	KIAA1244	171	-23.96	80	85	-0.984735
hsa-miR-17-5p	RNF130	169	-26.2	75	80	-0.936413
hsa-miR-17-5p	SMAD5	169	-24.79	75	80	-0.976823
hsa-miR-17-5p	ERGIC1	169	-24.79	75	80	-0.977393
hsa-miR-17-5p	ERGIC1	169	-24.93	75	80	-0.977393
hsa-miR-17-5p	ATP5F1	169	-24.58	75	80	-0.974044
hsa-miR-17-5p	SLC35D1	169	-24.79	75	80	-0.869542
hsa-miR-17-5p	CYP20A1	169	-24.79	75	80	-0.952969
hsa-miR-17-5p	ALDH6A1	169	-24.79	75	80	-0.909179
hsa-miR-17-5p	YIPF4	169	-26.2	75	80	-0.948238
hsa-miR-17-5p	YIPF4	169	-26.25	75	80	-0.948238
hsa-miR-17-5p	FAM213A	169	-24.79	75	80	-0.999016
hsa-miR-17-5p	RASSF8	173	-24.32	75	85	-0.852299
hsa-miR-17-5p	NLN	173	-24.32	75	85	-0.999212
hsa-miR-17-5p	USP45	171	-21.58	75	90	-0.962354
hsa-miR-17-5p	USP45	173	-26.72	80	80	-0.962354
hsa-miR-17-5p	USP45	173	-26.72	80	80	-0.962354
hsa-miR-17-5p	USP45	173	-26.72	80	80	-0.962354
hsa-miR-17-5p	LPGAT1	169	-21.74	75	80	-0.964773
hsa-miR-17-5p	KIF1C	169	-24.79	75	80	-0.925927
hsa-miR-17-5p	PGPEP1	169	-25.49	75	80	-0.991603
hsa-miR-17-5p	RAB11FIP4	169	-24.79	75	80	-0.999994
hsa-miR-17-5p	KIF3A	169	-24.79	75	80	-0.98675
hsa-miR-17-5p	GPALPP1	169	-24.79	75	80	-0.996795
hsa-miR-17-5p	GPALPP1	177	-24.79	80	85	-0.996795
hsa-miR-17-5p	UGGT1	169	-24.79	75	80	-0.854281
hsa-miR-17-5p	UGGT1	169	-24.79	75	80	-0.854281
hsa-miR-17-5p	GFOD2	169	-24.79	75	80	-0.993977
hsa-miR-17-5p	IFNAR1	169	-24.79	75	80	-0.989396
hsa-miR-17-5p	SLC44A3	173	-20.13	75	85	-0.959963
hsa-miR-17-5p	ERLIN2	169	-24.79	75	80	-0.999265
hsa-miR-17-5p	ERLIN2	169	-25.49	75	80	-0.999265
hsa-miR-17-5p	INIP	177	-20.28	80	85	-0.996524
hsa-miR-17-5p	DAK	173	-26.72	80	80	-0.999895
hsa-miR-17-5p	WDR17	177	-24.79	80	85	-0.874709
hsa-miR-17-5p	C12orf45	169	-24.79	75	80	-0.892707
hsa-miR-17-5p	C12orf45	169	-24.79	75	80	-0.892707
hsa-miR-17-5p	EIF4E	169	-24.79	75	80	-0.958826
hsa-miR-17-5p	ATP5A1	169	-24.79	75	80	-0.937376
hsa-miR-17-5p	ATP5A1	169	-24.79	75	80	-0.937376
hsa-miR-17-5p	ATG10	177	-26.03	80	85	-0.930402
hsa-miR-17-5p	PLA2R1	173	-26.39	75	85	-0.97181
hsa-miR-17-5p	ZNF599	169	-24.79	75	80	-0.992067
hsa-miR-17-5p	CCSAP	171	-18.7	80.95	80.95	-0.9551
hsa-miR-17-5p	CCSAP	171	-18.7	80.95	80.95	-0.9551
hsa-miR-17-5p	CCSAP	171	-18.7	80.95	80.95	-0.9551
hsa-miR-17-5p	AP3S2	177	-26.35	80	85	-0.982437
hsa-miR-17-5p	ZNF233	172	-22.83	78.95	84.21	-0.944141
hsa-miR-17-5p	DFFA	169	-23.41	75	80	-0.968721
hsa-miR-17-5p	DFFA	169	-24.79	75	80	-0.968721
hsa-miR-17-5p	DIP2A	169	-24.79	75	80	-0.999903
hsa-miR-17-5p	ACOX1	169	-19.37	75	80	-0.984728
hsa-miR-17-5p	FLVCR1	173	-25.69	75	85	-0.908636
hsa-miR-17-5p	SGCB	169	-24.79	75	80	-0.953528
hsa-miR-17-5p	NOSTRIN	173	-31.24	86.36	86.36	-0.981011
hsa-miR-17-5p	PIGX	169	-24.79	75	80	-0.950216
hsa-miR-17-5p	METAP1	177	-19.99	75	90	-0.884811
hsa-miR-17-5p	PEX2	169	-21.55	70	85	-0.891536
hsa-miR-17-5p	SUGT1	169	-18.99	81.25	93.75	-0.853746
hsa-miR-17-5p	LOH12CR1	169	-24.79	75	80	-0.881808
hsa-miR-17-5p	RCCD1	169	-24.57	75	80	-0.953722
hsa-miR-17-5p	TTYH1	169	-24.79	75	80	-0.93415
hsa-miR-17-5p	LIMS1	169	-24.79	75	80	-0.880207
hsa-miR-17-5p	NUDCD2	169	-24.79	75	80	-0.92175
hsa-miR-17-5p	PYGO1	169	-24.79	75	80	-0.992471
hsa-miR-17-5p	ETFDH	169	-24.79	75	80	-0.875192
hsa-miR-17-5p	ALG14	169	-24.79	75	80	-0.99011
hsa-miR-17-5p	RAPH1	170	-21.9	80	85	-0.996389
hsa-miR-17-5p	KIAA1919	169	-24.79	75	80	-0.924191
hsa-miR-17-5p	MINOS1	169	-24.79	75	80	-0.999246
hsa-miR-17-5p	SCAI	169	-24.79	75	80	-0.975103
hsa-miR-17-5p	SCAI	169	-25.49	75	80	-0.975103
hsa-miR-17-5p	NMNAT1	169	-24.79	75	80	-0.948586
hsa-miR-17-5p	NMNAT1	169	-24.79	75	80	-0.948586
hsa-miR-17-5p	CRLF3	169	-25.49	75	80	-0.938926
hsa-miR-17-5p	PIPOX	173	-23.82	75	85	-0.98317
hsa-miR-17-5p	ZADH2	169	-27.62	75	80	-0.99728
hsa-miR-17-5p	NGRN	169	-21.38	70	85	-0.996664
hsa-miR-17-5p	ZNF320	173	-24.32	75	85	-0.984526
hsa-miR-17-5p	ZNF320	173	-24.32	75	85	-0.984526
hsa-miR-17-5p	ZNF445	169	-24.79	75	80	-0.953434
hsa-miR-17-5p	ZBTB37	169	-24.79	75	80	-0.981091
hsa-miR-17-5p	TNFAIP8L1	169	-24.79	75	80	-0.955967
hsa-miR-17-5p	RAD51D	169	-25.11	70	85	-0.998873
hsa-miR-17-5p	MRPL30	169	-24.54	75	80	-0.997241
hsa-miR-17-5p	MKL2	169	-24.79	75	80	-0.961616
hsa-miR-17-5p	CYP4F3	169	-20.28	75	80	-0.966871
hsa-miR-17-5p	C3orf62	172	-22.49	86.67	100	-0.956007
hsa-miR-17-5p	ZNF573	171	-20.61	77.78	88.89	-0.932828
hsa-miR-17-5p	HDAC2	169	-24.79	75	80	-1
hsa-miR-17-5p	VKORC1L1	169	-24.79	75	80	-0.99999
hsa-miR-17-5p	SCN8A	172	-25.99	78.95	84.21	-0.999792
hsa-miR-17-5p	SCN8A	172	-25.99	78.95	84.21	-0.999792
hsa-miR-17-5p	GSTK1	169	-24.79	75	80	-0.990144
hsa-miR-17-5p	MRPL42	169	-20.28	75	80	-0.987425
hsa-miR-17-5p	MRPL42	169	-24.79	75	80	-0.987425
hsa-miR-17-5p	C6orf89	169	-26.1	75	80	-0.912112
hsa-miR-17-5p	COX20	169	-26.2	75	80	-0.95175
hsa-miR-17-5p	ZNF468	172	-25.01	78.95	84.21	-0.950569
hsa-miR-17-5p	ZNF468	172	-25.01	78.95	84.21	-0.950569
hsa-miR-17-5p	PTPLB	169	-27.62	75	80	-0.987905
hsa-miR-17-5p	SFT2D2	181	-27.56	80	90	-0.904469
hsa-miR-17-5p	LYRM4	169	-24.79	75	80	-0.896159
hsa-miR-17-5p	UTP14C	169	-24.79	75	80	-0.999833
hsa-miR-17-5p	APOPT1	169	-24.79	75	80	-0.99566
hsa-miR-17-5p	APOPT1	173	-24.32	75	85	-0.99566
hsa-miR-17-5p	GAN	171	-23.04	80	85	-0.995339
hsa-miR-17-5p	FBXO17	169	-24.94	75	80	-0.958985
hsa-miR-17-5p	GTF2H5	169	-24.79	75	80	-0.997306
hsa-miR-181a-2-3p	RABL2B	169	-23.34	83.33	88.89	-0.986951
hsa-miR-181a-2-3p	TMED3	174	-29.96	84.21	89.47	-0.978948
hsa-miR-181a-2-3p	TMED3	174	-29.96	84.21	89.47	-0.978948
hsa-miR-181a-2-3p	TLN2	174	-23.68	82.35	94.12	-0.873216
hsa-miR-181a-2-3p	ARL10	171	-26.34	80	85	-0.958604
hsa-miR-181a-2-3p	BOK	170	-22.66	82.35	88.24	-0.971062
hsa-miR-181a-2-3p	ADSL	169	-27.44	80.95	85.71	-0.912964
hsa-miR-181a-5p	SH3PXD2A	171	-24.57	75	90	-0.876653
hsa-miR-181a-5p	SH3PXD2A	171	-24.57	75	90	-0.876653
hsa-miR-181a-5p	NR2C2	177	-21.49	75	90	-0.990982
hsa-miR-181b-2-3p	SLC7A2	172	-17.12	93.33	93.33	-0.999613
hsa-miR-181b-2-3p	NISCH	174	-29.38	82.35	94.12	-0.995735
hsa-miR-181b-2-3p	NISCH	174	-29.38	82.35	94.12	-0.995735
hsa-miR-181b-2-3p	ONECUT2	170	-17.96	82.35	88.24	-0.996801
hsa-miR-181b-2-3p	UGGT1	175	-24.38	100	100	-0.880533
hsa-miR-181b-3p	ZFC3H1	171	-20.15	83.33	83.33	-0.999599
hsa-miR-181b-3p	CCDC50	177	-18.57	93.75	93.75	-0.999968
hsa-miR-181b-3p	TYW5	172	-20.95	88.24	94.12	-0.901784
hsa-miR-181b-3p	FBXO45	177	-21.47	93.75	93.75	-0.995229
hsa-miR-181b-3p	PCDHA10	172	-17.88	93.33	93.33	-0.955846
hsa-miR-181b-5p	POLR1A	169	-20.76	70	85	-0.999912
hsa-miR-181b-5p	SEMA4G	169	-23.7	85	85	-0.980789
hsa-miR-181b-5p	SEMA4G	169	-23.7	85	85	-0.980789
hsa-miR-181b-5p	SEMA4G	169	-23.7	85	85	-0.980789
hsa-miR-181b-5p	EXOC2	170	-24.03	82.35	88.24	-0.990948
hsa-miR-181b-5p	HMGCS1	171	-19.11	77.78	88.89	-0.889249
hsa-miR-181b-5p	PCYOX1	171	-27.8	75	90	-0.975694
hsa-miR-181b-5p	RTF1	173	-25.33	75	85	-0.945486
hsa-miR-181b-5p	AK3	170	-19.3	82.35	88.24	-0.978527
hsa-miR-181b-5p	FARP1	176	-24.96	76.19	90.48	-0.963132
hsa-miR-181b-5p	HOOK3	173	-25.51	65	95	-0.965359
hsa-miR-181b-5p	ZNF248	180	-27.13	81.82	86.36	-0.999997
hsa-miR-181b-5p	ZNF568	169	-23.93	70	85	-0.973291
hsa-miR-181c-5p	TOM1L1	169	-23.96	80	85	-0.963171
hsa-miR-181c-5p	CRTAP	172	-19	73.68	89.47	-0.998022
hsa-miR-181d-5p	POLR1A	169	-20.76	70	85	-0.994696
hsa-miR-181d-5p	SEMA4G	174	-23.7	85	85	-0.994325
hsa-miR-181d-5p	SEMA4G	174	-23.7	85	85	-0.994325
hsa-miR-181d-5p	SEMA4G	174	-23.7	85	85	-0.994325
hsa-miR-181d-5p	CEP41	171	-26.71	77.27	86.36	-0.862441
hsa-miR-181d-5p	HMGCS1	171	-19.8	77.78	88.89	-0.926668
hsa-miR-181d-5p	RARS	171	-21.76	80	85	-0.926168
hsa-miR-181d-5p	CCDC88A	170	-20.81	80	85	-0.850685
hsa-miR-181d-5p	CCDC88A	170	-20.81	80	85	-0.850685
hsa-miR-181d-5p	CCDC88A	170	-20.81	80	85	-0.850685
hsa-miR-181d-5p	WNT2B	173	-20.03	80	80	-0.98471
hsa-miR-181d-5p	RTF1	169	-23.38	70	85	-0.912492
hsa-miR-181d-5p	LPP	169	-17.11	65	90	-0.870405
hsa-miR-181d-5p	TMEM181	172	-24.53	71.43	90.48	-0.972977
hsa-miR-181d-5p	TMCO3	169	-22.58	70	85	-0.999953
hsa-miR-181d-5p	TMCO3	169	-22.58	70	85	-0.999953
hsa-miR-181d-5p	FARP1	172	-22.8	71.43	90.48	-0.983369
hsa-miR-181d-5p	KIAA1462	170	-20.88	78.95	89.47	-0.921948
hsa-miR-181d-5p	HOOK3	169	-23.85	60	95	-0.98486
hsa-miR-181d-5p	CHID1	176	-29.83	81.82	81.82	-0.978395
hsa-miR-181d-5p	DAZAP2	171	-18.64	75	90	-0.983327
hsa-miR-181d-5p	DAZAP2	171	-18.64	75	90	-0.983327
hsa-miR-181d-5p	DAZAP2	171	-18.64	75	90	-0.983327
hsa-miR-181d-5p	ZNF248	176	-24.97	77.27	86.36	-0.995745
hsa-miR-182-3p	RIOK2	174	-24.87	88.24	88.24	-0.994438
hsa-miR-182-3p	FLI1	170	-20.93	82.35	88.24	-0.954241
hsa-miR-182-5p	MGST1	174	-16.67	76.19	80.95	-0.953326
hsa-miR-182-5p	NCAPD2	169	-26.19	75	80	-0.992495
hsa-miR-182-5p	COBLL1	170	-24.88	100	100	-0.857314
hsa-miR-182-5p	ERMP1	169	-26.46	73.91	78.26	-0.94909
hsa-miR-182-5p	MET	170	-26.33	75	90	-0.865245
hsa-miR-182-5p	UPK1B	176	-25.83	80.95	85.71	-0.936075
hsa-miR-182-5p	DYM	174	-21.04	84.21	89.47	-0.961208
hsa-miR-182-5p	DYM	174	-21.04	84.21	89.47	-0.961208
hsa-miR-182-5p	DYM	174	-21.04	84.21	89.47	-0.961208
hsa-miR-182-5p	ANK3	172	-19.63	73.68	89.47	-0.998591
hsa-miR-182-5p	SH3BGRL2	169	-22.39	83.33	88.89	-0.873211
hsa-miR-182-5p	ITGA1	173	-16.67	77.27	81.82	-0.989259
hsa-miR-183-5p	TMCC3	171	-20.31	75	90	-0.857288
hsa-miR-183-5p	SLC35C2	175	-24.09	77.78	94.44	-0.993805
hsa-miR-183-5p	RSL24D1	169	-22.09	83.33	88.89	-0.999777
hsa-miR-183-5p	WDR78	175	-24.14	80	90	-0.998768
hsa-miR-183-5p	ZNF621	170	-23.97	82.35	88.24	-0.999766
hsa-miR-183-5p	ZBTB6	170	-18.52	76.47	94.12	-0.958252
hsa-miR-1843	SGCE	172	-31.59	88.24	94.12	-0.989173
hsa-miR-184	ZNRF3	172	-25.11	93.33	93.33	-0.997935
hsa-miR-185-3p	NPRL3	169	-30.65	83.33	88.89	-0.99823
hsa-miR-185-3p	NPRL3	169	-30.65	83.33	88.89	-0.99823
hsa-miR-185-3p	NPRL3	169	-30.65	83.33	88.89	-0.99823
hsa-miR-185-3p	CLUAP1	180	-36.26	78.95	94.74	-0.96349
hsa-miR-185-3p	ARMC6	173	-27.59	88.89	88.89	-0.972492
hsa-miR-185-3p	ARMC6	173	-27.59	88.89	88.89	-0.972492
hsa-miR-185-3p	CBX8	173	-32.9	83.33	94.44	-0.993993
hsa-miR-185-3p	ARFGAP2	173	-33.7	85.71	85.71	-0.997663
hsa-miR-185-3p	ARFGAP2	173	-33.7	85.71	85.71	-0.997663
hsa-miR-185-3p	HYOU1	175	-38.47	88.89	100	-0.977723
hsa-miR-185-3p	HYOU1	175	-38.47	88.89	100	-0.977723
hsa-miR-185-3p	HYOU1	175	-38.47	88.89	100	-0.977723
hsa-miR-185-3p	SLC25A45	170	-30.83	76.47	94.12	-0.875938
hsa-miR-185-3p	SLC25A45	170	-30.83	76.47	94.12	-0.875938
hsa-miR-185-3p	SLC25A45	170	-30.83	76.47	94.12	-0.875938
hsa-miR-185-3p	TMEM63C	170	-28.77	82.35	88.24	-0.896425
hsa-miR-185-3p	ZNF319	175	-38.45	80	90	-0.943174
hsa-miR-185-3p	JMJD7-PLA2G4B	171	-37.24	71.43	90.48	-0.866824
hsa-miR-185-3p	ATPAF2	172	-32.68	89.47	89.47	-0.900746
hsa-miR-185-3p	ATPAF2	172	-32.68	89.47	89.47	-0.900746
hsa-miR-185-3p	RELA	176	-35.72	93.33	100	-0.862506
hsa-miR-185-3p	RELA	176	-35.72	93.33	100	-0.862506
hsa-miR-185-3p	RELA	176	-35.72	93.33	100	-0.862506
hsa-miR-185-3p	RELA	176	-35.72	93.33	100	-0.862506
hsa-miR-185-3p	RELA	176	-35.72	93.33	100	-0.862506
hsa-miR-185-3p	CLK3	173	-30.26	88.89	88.89	-0.93218
hsa-miR-185-3p	HLA-DQB1	170	-30.4	78.95	89.47	-0.969124
hsa-miR-185-3p	NPLOC4	172	-33.75	93.33	93.33	-0.931783
hsa-miR-185-3p	NPLOC4	172	-33.78	93.33	93.33	-0.931783
hsa-miR-185-3p	NPLOC4	172	-33.78	93.33	93.33	-0.931783
hsa-miR-185-3p	NPLOC4	172	-33.78	93.33	93.33	-0.931783
hsa-miR-185-3p	ALG12	171	-33.81	75	90	-0.936078
hsa-miR-185-3p	CDC42SE1	175	-35.81	77.78	94.44	-0.910937
hsa-miR-185-3p	CDC42SE1	175	-35.81	77.78	94.44	-0.910937
hsa-miR-185-3p	MAFK	179	-32.88	88.89	88.89	-0.857167
hsa-miR-185-3p	CASC10	174	-38.58	81.82	86.36	-0.975833
hsa-miR-185-3p	ALG3	179	-35.56	85	90	-0.996341
hsa-miR-185-3p	COX19	176	-38.62	78.95	89.47	-0.969475
hsa-miR-185-3p	CORO7	172	-35.54	68.42	94.74	-0.990697
hsa-miR-185-3p	CORO7	172	-35.54	68.42	94.74	-0.990697
hsa-miR-185-3p	CORO7	172	-35.54	68.42	94.74	-0.990697
hsa-miR-185-5p	TRIM9	180	-25.95	84.21	89.47	-0.9821
hsa-miR-185-5p	PAK6	171	-30.89	80.95	80.95	-0.911032
hsa-miR-185-5p	ZKSCAN3	170	-21.66	78.95	89.47	-0.968925
hsa-miR-186-5p	PTPN3	180	-18.6	84.21	89.47	-0.994961
hsa-miR-186-5p	PTPN3	180	-18.6	84.21	89.47	-0.994961
hsa-miR-186-5p	CDC42	173	-20.28	81.25	100	-0.98655
hsa-miR-186-5p	YY1	169	-12.76	83.33	88.89	-0.990502
hsa-miR-186-5p	MIB1	171	-19.44	80	85	-0.971441
hsa-miR-186-5p	MIB1	175	-21.29	77.78	94.44	-0.971441
hsa-miR-186-5p	NPHP3	170	-13.06	82.35	88.24	-0.875412
hsa-miR-186-5p	NPHP3	170	-13.06	82.35	88.24	-0.875412
hsa-miR-186-5p	C1QTNF6	170	-21.39	77.27	81.82	-0.932713
hsa-miR-186-5p	UQCRC2	171	-20.48	75	90	-0.999973
hsa-miR-186-5p	SUMF1	172	-26.43	68.42	94.74	-0.994497
hsa-miR-186-5p	SUMF1	172	-26.43	68.42	94.74	-0.994497
hsa-miR-186-5p	SUMF1	172	-26.43	68.42	94.74	-0.994497
hsa-miR-186-5p	RNF217	172	-15.14	78.95	84.21	-0.855318
hsa-miR-186-5p	RNF217	172	-15.14	78.95	84.21	-0.855318
hsa-miR-186-5p	RNF217	172	-15.14	78.95	84.21	-0.855318
hsa-miR-186-5p	ENAH	174	-16.92	84.21	89.47	-0.920222
hsa-miR-186-5p	ZYG11B	173	-17.1	88.89	88.89	-0.994719
hsa-miR-186-5p	PAFAH1B2	172	-25.65	73.68	89.47	-0.874492
hsa-miR-186-5p	AHCYL1	172	-22.08	73.68	89.47	-0.950125
hsa-miR-186-5p	ATL3	169	-17.35	83.33	88.89	-0.994233
hsa-miR-186-5p	ZBTB44	173	-17.63	87.5	93.75	-0.927389
hsa-miR-186-5p	ZBTB44	173	-17.63	87.5	93.75	-0.927389
hsa-miR-186-5p	TMEM170B	169	-16.49	83.33	88.89	-0.992234
hsa-miR-188-3p	MARK4	170	-29.2	76.47	94.12	-0.945482
hsa-miR-188-3p	FAM101A	169	-25.21	87.5	87.5	-0.999981
hsa-miR-188-3p	C22orf46	170	-32.82	84.21	84.21	-0.999419
hsa-miR-188-3p	SACM1L	170	-25.78	70.59	100	-0.96992
hsa-miR-18a-3p	SARM1	169	-28.58	70	85	-0.983349
hsa-miR-18a-3p	CALCOCO1	171	-27.23	83.33	83.33	-0.974381
hsa-miR-18a-3p	SLC46A1	169	-28.58	70	85	-0.985775
hsa-miR-18a-3p	SLC46A1	169	-28.58	70	85	-0.985775
hsa-miR-18a-3p	OS9	169	-29.87	75	80	-0.925307
hsa-miR-18a-3p	STXBP1	173	-35.4	75	85	-0.969342
hsa-miR-18a-3p	STXBP1	173	-35.4	75	85	-0.969342
hsa-miR-18a-3p	YIPF3	171	-32.22	77.27	86.36	-0.920873
hsa-miR-18a-3p	YIPF3	171	-32.22	77.27	86.36	-0.920873
hsa-miR-18a-3p	ARSG	171	-23.53	77.78	88.89	-0.976084
hsa-miR-18a-3p	THAP8	176	-29.64	81.82	81.82	-0.972533
hsa-miR-18a-3p	TRAPPC1	172	-29.19	76.19	85.71	-0.918228
hsa-miR-18a-3p	TRAPPC1	172	-29.19	76.19	85.71	-0.918228
hsa-miR-18a-3p	TRAPPC1	172	-29.19	76.19	85.71	-0.918228
hsa-miR-18a-3p	ZNF783	171	-31.94	80	85	-0.91466
hsa-miR-18a-5p	TRIM2	172	-22.39	78.95	84.21	-0.992579
hsa-miR-18a-5p	EPHB2	176	-27.82	77.27	86.36	-0.876401
hsa-miR-18a-5p	PRKG2	169	-22.85	70	85	-0.946964
hsa-miR-18a-5p	SLC44A3	169	-27.48	75	95	-0.997894
hsa-miR-18a-5p	PPP2R5E	169	-21.39	75	80	-0.992947
hsa-miR-18a-5p	PPP2R5E	169	-21.39	75	80	-0.992947
hsa-miR-18a-5p	FAM213B	173	-24.28	75	85	-0.95515
hsa-miR-18a-5p	FAM213B	173	-24.28	75	85	-0.95515
hsa-miR-18a-5p	ORAI3	170	-27.85	78.95	89.47	-0.955514
hsa-miR-18a-5p	TLCD2	169	-24.78	78.95	89.47	-0.987719
hsa-miR-18a-5p	SH3BGRL2	170	-27.05	80.95	85.71	-0.998633
hsa-miR-18b-3p	STAU2	169	-30	82.61	82.61	-0.872868
hsa-miR-18b-3p	KIAA0930	170	-23.65	82.35	88.24	-0.902777
hsa-miR-18b-5p	STARD7	173	-23.78	75	85	-0.924521
hsa-miR-18b-5p	ATRNL1	169	-16.13	75	80	-0.996329
hsa-miR-18b-5p	SLC44A3	177	-29.39	80	100	-0.92458
hsa-miR-18b-5p	ORAI3	175	-28.24	80	90	-0.999647
hsa-miR-18b-5p	SH3BGRL2	174	-28.7	80.95	90.48	-0.929308
hsa-miR-1908-3p	GADD45B	171	-34.53	92.86	100	-0.950697
hsa-miR-1908-3p	CLASRP	170	-33.29	82.35	88.24	-0.96964
hsa-miR-1908-3p	KCTD5	173	-44.73	88.89	88.89	-0.991625
hsa-miR-1908-3p	BBS1	171	-35.81	77.78	88.89	-0.992838
hsa-miR-1908-3p	BBS1	171	-35.81	77.78	88.89	-0.992838
hsa-miR-1908-3p	BBS1	171	-35.81	77.78	88.89	-0.992838
hsa-miR-1908-5p	IL11	173	-36.03	83.33	94.44	-0.97039
hsa-miR-190a-3p	NDUFS1	169	-8.52	83.33	88.89	-0.917768
hsa-miR-190a-3p	TIMM21	173	-12.49	85.71	85.71	-0.999464
hsa-miR-190a-3p	DNAJC10	175	-9.69	83.33	88.89	-0.999873
hsa-miR-190a-3p	KIF3C	171	-15.68	77.78	88.89	-0.895568
hsa-miR-190a-3p	KIF3C	171	-15.68	77.78	88.89	-0.895568
hsa-miR-190a-3p	DLD	169	-9.33	87.5	87.5	-0.989758
hsa-miR-190a-3p	BNIP3L	169	-9.02	87.5	87.5	-0.92247
hsa-miR-190a-3p	DHX40	169	-7.96	87.5	87.5	-0.995063
hsa-miR-190a-3p	CEP104	170	-10.43	84.21	84.21	-0.997098
hsa-miR-190a-3p	PLS1	169	-12.01	83.33	88.89	-0.998169
hsa-miR-190a-3p	ZNF236	169	-10.37	87.5	87.5	-0.905221
hsa-miR-190a-3p	ZNF236	169	-10.37	87.5	87.5	-0.905221
hsa-miR-190a-3p	FAM105A	170	-11.46	84.21	84.21	-0.988762
hsa-miR-190a-3p	RNF217	177	-14.01	93.75	93.75	-0.868519
hsa-miR-190a-3p	RNF217	177	-14.01	93.75	93.75	-0.868519
hsa-miR-190a-3p	RNF217	177	-14.01	93.75	93.75	-0.868519
hsa-miR-190a-3p	MTMR12	169	-10.29	87.5	87.5	-0.996665
hsa-miR-190a-3p	MTMR12	169	-10.29	87.5	87.5	-0.996665
hsa-miR-190a-3p	MTMR12	169	-10.29	87.5	87.5	-0.996665
hsa-miR-190a-3p	MTMR12	169	-10.29	87.5	87.5	-0.996665
hsa-miR-190a-3p	MTMR12	169	-7.83	87.5	87.5	-0.996665
hsa-miR-190a-3p	MTMR12	169	-7.83	87.5	87.5	-0.996665
hsa-miR-190a-3p	MTMR12	169	-7.83	87.5	87.5	-0.996665
hsa-miR-190a-3p	MTMR12	169	-7.83	87.5	87.5	-0.996665
hsa-miR-190a-3p	C6orf57	169	-10.46	83.33	88.89	-0.99863
hsa-miR-190a-3p	NFIA	169	-15.89	85	85	-0.999608
hsa-miR-190a-3p	FLVCR1	170	-12.17	80.95	80.95	-0.996348
hsa-miR-190a-3p	NBEA	174	-8.42	88.24	88.24	-0.992769
hsa-miR-190a-3p	NR2C2	169	-11.47	83.33	88.89	-0.939353
hsa-miR-190a-3p	2021-09-10	170	-12.94	84.21	84.21	-0.98409
hsa-miR-190a-3p	2021-09-10	170	-12.94	84.21	84.21	-0.98409
hsa-miR-190a-3p	B3GALTL	169	-10.02	87.5	87.5	-0.893203
hsa-miR-190a-3p	SRGAP1	173	-16.23	88.89	88.89	-0.854643
hsa-miR-190a-3p	BMPR2	170	-11.79	84.21	84.21	-0.879948
hsa-miR-190a-3p	BMPR2	170	-11.79	84.21	84.21	-0.879948
hsa-miR-190a-3p	VGLL3	170	-17.44	82.35	88.24	-0.900151
hsa-miR-190a-3p	NUDT3	169	-12.29	87.5	87.5	-0.912971
hsa-miR-190a-5p	G2E3	170	-15.01	84.21	84.21	-0.999395
hsa-miR-190a-5p	SPTLC2	170	-21.41	78.95	89.47	-0.995238
hsa-miR-190a-5p	PPM1A	169	-12.46	87.5	87.5	-0.899756
hsa-miR-190a-5p	TEX15	173	-17.73	83.33	94.44	-0.990619
hsa-miR-190a-5p	STT3A	173	-16.83	88.89	88.89	-0.9976
hsa-miR-190a-5p	MDFIC	175	-17.09	85	85	-0.995585
hsa-miR-190a-5p	ABI2	172	-13.01	73.68	89.47	-0.988851
hsa-miR-190a-5p	LPP	170	-15.88	84.21	84.21	-0.994239
hsa-miR-190a-5p	ZNF12	175	-18.47	80.95	85.71	-0.999338
hsa-miR-190a-5p	ZNF12	175	-18.47	80.95	85.71	-0.999338
hsa-miR-190a-5p	PGM2L1	169	-15.86	83.33	88.89	-0.979432
hsa-miR-190a-5p	HOOK3	173	-14.84	88.89	88.89	-0.901344
hsa-miR-190a-5p	SH3BGRL2	171	-20.6	76.19	85.71	-0.937293
hsa-miR-190a-5p	ZNF891	175	-21.22	88.89	100	-0.890575
hsa-miR-190b-5p	RIOK2	171	-14.72	92.86	100	-0.954187
hsa-miR-190b-5p	RIOK2	171	-14.72	92.86	100	-0.954187
hsa-miR-190b-5p	C5orf15	169	-15.4	87.5	87.5	-0.963066
hsa-miR-190b-5p	WDR75	172	-14.37	73.68	89.47	-0.977153
hsa-miR-190b-5p	FOXP2	171	-27.62	76.19	85.71	-0.910169
hsa-miR-190b-5p	ATAD1	170	-16.66	78.95	89.47	-0.981458
hsa-miR-190b-5p	ATAD1	170	-16.66	78.95	89.47	-0.981458
hsa-miR-190b-5p	RPL37	170	-21.5	84.21	84.21	-0.998037
hsa-miR-1910-5p	TFAP2C	169	-24.37	87.5	87.5	-0.999985
hsa-miR-1910-5p	DISC1	170	-26.81	82.35	88.24	-0.997502
hsa-miR-1910-5p	DISC1	170	-26.81	82.35	88.24	-0.997502
hsa-miR-1910-5p	STARD5	173	-31.35	88.89	88.89	-0.991364
hsa-miR-1910-5p	STARD5	173	-31.35	88.89	88.89	-0.991364
hsa-miR-1913	SLC9A1	172	-35.83	73.68	89.47	-0.886969
hsa-miR-1913	TFAP4	171	-41.15	75	90	-0.931279
hsa-miR-1913	MKNK2	169	-33.22	83.33	88.89	-0.997692
hsa-miR-1913	MKNK2	169	-33.22	83.33	88.89	-0.997692
hsa-miR-1913	MKNK2	169	-33.22	83.33	88.89	-0.997692
hsa-miR-1913	STX4	175	-35.32	83.33	88.89	-0.873305
hsa-miR-1913	BMF	169	-31.81	85	85	-0.863762
hsa-miR-1913	BMF	169	-31.81	85	85	-0.863762
hsa-miR-1913	POP4	170	-40.28	80.95	85.71	-0.968811
hsa-miR-1913	CRTC1	179	-43.05	85	90	-0.998485
hsa-miR-1913	PDAP1	174	-35.62	88.24	88.24	-0.990986
hsa-miR-1913	SNX15	171	-38.6	80	85	-0.931442
hsa-miR-1913	MADD	178	-37.35	89.47	89.47	-0.999659
hsa-miR-1913	MADD	178	-37.35	89.47	89.47	-0.999659
hsa-miR-1913	APBB3	170	-33.16	82.35	88.24	-0.959371
hsa-miR-1913	APBB3	170	-33.16	82.35	88.24	-0.959371
hsa-miR-1913	APBB3	170	-33.16	82.35	88.24	-0.959371
hsa-miR-1913	UBN1	180	-36.88	84.21	89.47	-0.926543
hsa-miR-1913	C19orf25	171	-28.6	80.95	80.95	-0.861282
hsa-miR-1913	C19orf25	171	-28.6	80.95	80.95	-0.861282
hsa-miR-1913	PDLIM2	177	-39.64	93.75	93.75	-0.93274
hsa-miR-1913	CHPF	178	-39.1	89.47	89.47	-0.998251
hsa-miR-1913	CHPF	178	-39.1	89.47	89.47	-0.998251
hsa-miR-1913	KLC1	175	-40.56	85	85	-0.92115
hsa-miR-1913	TNS4	170	-38.91	84.21	84.21	-0.976266
hsa-miR-1913	PPAP2C	169	-31.03	87.5	87.5	-0.972414
hsa-miR-1913	PPAP2C	169	-31.03	87.5	87.5	-0.972414
hsa-miR-1913	EMP3	170	-30.51	84.21	84.21	-0.957053
hsa-miR-1913	CRABP2	170	-37.69	78.95	89.47	-0.994617
hsa-miR-1913	CRABP2	170	-37.69	78.95	89.47	-0.994617
hsa-miR-1913	CRABP2	170	-37.69	78.95	89.47	-0.994617
hsa-miR-1913	RNF44	170	-36.01	84.21	84.21	-0.964268
hsa-miR-1913	RNF44	172	-38.45	73.68	89.47	-0.964268
hsa-miR-1913	ADCY1	172	-36.6	88.89	88.89	-0.977176
hsa-miR-1913	WDR81	172	-30.68	93.33	93.33	-0.925972
hsa-miR-1913	RAB26	171	-38.84	80.95	80.95	-0.99999
hsa-miR-1913	NFRKB	172	-36.82	86.67	100	-0.917732
hsa-miR-1913	RIN1	174	-36.32	81.82	86.36	-0.976352
hsa-miR-1913	SIX5	175	-36.22	80	90	-0.929029
hsa-miR-1913	SIX5	175	-36.22	80	90	-0.929029
hsa-miR-1913	SIX5	175	-36.22	80	90	-0.929029
hsa-miR-1913	BTBD9	172	-34.63	78.95	84.21	-0.903721
hsa-miR-1913	CYP4F12	172	-38.37	86.67	100	-0.852163
hsa-miR-1913	CEACAM19	171	-30.06	83.33	83.33	-0.982431
hsa-miR-1913	IPO4	171	-30.9	83.33	83.33	-0.947434
hsa-miR-191-3p	CYBA	170	-27.49	76.47	94.12	-0.924479
hsa-miR-191-3p	MAFK	169	-26.97	81.25	93.75	-0.951362
hsa-miR-1914-3p	ERF	170	-32.71	84.21	84.21	-0.997991
hsa-miR-1914-3p	FHL2	172	-39.04	78.95	84.21	-0.860282
hsa-miR-1914-3p	FHL2	172	-39.04	78.95	84.21	-0.860282
hsa-miR-1914-3p	MCF2L	169	-35.63	83.33	88.89	-0.999019
hsa-miR-1914-3p	AJUBA	169	-28.96	87.5	87.5	-0.994826
hsa-miR-1914-3p	AJUBA	169	-28.96	87.5	87.5	-0.994826
hsa-miR-1914-3p	KIAA1875	170	-34.7	84.21	84.21	-0.924013
hsa-miR-1914-5p	SNX11	178	-40.96	84.21	94.74	-0.921032
hsa-miR-1914-5p	SNX11	178	-40.96	84.21	94.74	-0.921032
hsa-miR-1914-5p	SAMHD1	175	-36.2	80.95	85.71	-0.903024
hsa-miR-1914-5p	KXD1	172	-40.54	88.24	94.12	-0.906975
hsa-miR-1914-5p	KXD1	172	-40.54	88.24	94.12	-0.906975
hsa-miR-1914-5p	CRY2	172	-35.93	78.95	84.21	-0.980926
hsa-miR-1914-5p	ZBTB46	175	-36.66	85	85	-0.887045
hsa-miR-1914-5p	ZBTB46	175	-36.66	85	85	-0.887045
hsa-miR-1914-5p	ATXN7L1	171	-27.84	83.33	83.33	-0.986052
hsa-miR-1914-5p	ATXN7L1	171	-27.84	83.33	83.33	-0.986052
hsa-miR-1914-5p	ANKRD39	169	-32.06	87.5	87.5	-0.880239
hsa-miR-1915-3p	PHF12	169	-35.48	83.33	88.89	-0.958921
hsa-miR-1915-3p	RANBP10	170	-37.01	76.47	94.12	-0.978065
hsa-miR-1915-3p	RANBP10	170	-37.01	76.47	94.12	-0.978065
hsa-miR-1915-3p	DISC1	173	-36.35	87.5	93.75	-0.989557
hsa-miR-191-5p	DOCK7	175	-20.4	85	85	-0.988927
hsa-miR-192-3p	RAI14	175	-30.07	77.78	94.44	-0.851033
hsa-miR-192-3p	N4BP2	169	-22.03	83.33	88.89	-0.940971
hsa-miR-192-3p	SSX2IP	169	-20.65	83.33	88.89	-0.85354
hsa-miR-192-3p	SSX2IP	169	-20.65	83.33	88.89	-0.85354
hsa-miR-192-5p	LYRM2	169	-25.98	85	85	-0.999557
hsa-miR-193a-3p	MARVELD1	170	-22.55	82.35	88.24	-0.999803
hsa-miR-193a-3p	TMEM120B	171	-29.18	80	85	-0.963657
hsa-miR-193a-3p	TMEM120B	171	-29.18	80	85	-0.963657
hsa-miR-193a-5p	ZSCAN20	171	-26.71	72.22	94.44	-0.955995
hsa-miR-193b-3p	EYA1	170	-24.36	82.35	88.24	-0.885671
hsa-miR-193b-3p	ASAP1	174	-35.88	78.95	94.74	-0.990737
hsa-miR-193b-3p	TMEM161B	170	-25.13	84.21	84.21	-0.972779
hsa-miR-193b-5p	ZNF787	172	-25.66	93.33	93.33	-0.999293
hsa-miR-193b-5p	C9orf91	170	-28.54	84.21	84.21	-0.910953
hsa-miR-193b-5p	ALKBH4	170	-30.65	73.68	94.74	-0.963829
hsa-miR-193b-5p	ALKBH4	170	-30.65	73.68	94.74	-0.963829
hsa-miR-193b-5p	TMEM170A	170	-30.72	80.95	85.71	-0.940438
hsa-miR-193b-5p	TMEM170A	170	-30.72	80.95	85.71	-0.940438
hsa-miR-194-3p	SREBF1	171	-26.63	77.78	88.89	-0.982773
hsa-miR-194-3p	RIF1	172	-26.4	93.33	93.33	-0.882932
hsa-miR-194-3p	RAD51AP1	173	-33.86	83.33	94.44	-0.875568
hsa-miR-194-3p	B9D2	179	-34.96	80	95	-0.98244
hsa-miR-194-3p	PRICKLE4	173	-29.25	87.5	93.75	-0.994766
hsa-miR-194-3p	PRICKLE4	173	-29.25	87.5	93.75	-0.994766
hsa-miR-194-3p	XRCC3	170	-26.72	82.35	88.24	-0.997167
hsa-miR-194-3p	XRCC3	170	-26.72	82.35	88.24	-0.997167
hsa-miR-194-3p	XRCC3	170	-26.72	82.35	88.24	-0.997167
hsa-miR-194-3p	TRPM4	170	-28.98	84.21	84.21	-0.999106
hsa-miR-194-3p	GRHPR	169	-30.5	80	90	-0.999989
hsa-miR-194-3p	UEVLD	171	-25.53	77.78	88.89	-0.865468
hsa-miR-194-3p	UEVLD	171	-25.53	77.78	88.89	-0.865468
hsa-miR-194-3p	RNF207	169	-25.66	81.25	93.75	-0.94971
hsa-miR-194-3p	CDCA4	171	-34.99	77.78	88.89	-0.964056
hsa-miR-194-5p	PRKAR1A	169	-24.66	80	85	-0.999987
hsa-miR-194-5p	PRKAR1A	169	-24.66	80	85	-0.999987
hsa-miR-194-5p	KIAA1549L	172	-28.83	84.21	94.74	-0.87955
hsa-miR-194-5p	SETD7	172	-22.78	78.95	84.21	-0.932917
hsa-miR-195-5p	EXOSC3	171	-17.13	77.78	88.89	-0.994815
hsa-miR-195-5p	EXOSC3	171	-17.13	77.78	88.89	-0.994815
hsa-miR-195-5p	ALDH1L2	169	-19.59	87.5	87.5	-0.915653
hsa-miR-195-5p	STC1	174	-24.43	84.21	89.47	-0.984038
hsa-miR-195-5p	ENGASE	173	-23.29	88.89	88.89	-0.996604
hsa-miR-195-5p	GATC	174	-18.59	84.21	89.47	-0.969527
hsa-miR-196a-1-3p	SLC38A2	172	-15.59	93.33	93.33	-0.987132
hsa-miR-196a-1-3p	SLC38A2	172	-15.59	93.33	93.33	-0.987132
hsa-miR-196a-5p	COX15	171	-26.13	85	95	-0.995198
hsa-miR-196a-5p	ABCC2	169	-20.99	83.33	88.89	-0.982583
hsa-miR-196a-5p	TCF7	171	-17.32	77.78	88.89	-0.998516
hsa-miR-196a-5p	TCF7	171	-17.32	77.78	88.89	-0.998516
hsa-miR-196a-5p	TCF7	171	-17.32	77.78	88.89	-0.998516
hsa-miR-196a-5p	SRD5A3	175	-17.31	77.78	94.44	-0.897387
hsa-miR-196a-5p	SPRED1	179	-20.57	88.89	88.89	-0.96061
hsa-miR-196a-5p	ZNF571	169	-20.47	77.78	94.44	-0.924864
hsa-miR-196b-3p	MTG2	171	-31.27	80	85	-0.87319
hsa-miR-196b-3p	CLCN2	169	-30.19	85	85	-0.979577
hsa-miR-196b-3p	CLCN2	169	-30.19	85	85	-0.979577
hsa-miR-196b-3p	CLCN2	169	-30.19	85	85	-0.979577
hsa-miR-196b-3p	RHOF	171	-30.55	80	85	-0.982015
hsa-miR-196b-3p	RHOF	171	-30.55	80	85	-0.982015
hsa-miR-196b-3p	CRK	171	-21.78	83.33	83.33	-0.895128
hsa-miR-196b-5p	HOMER2	171	-24.65	80.95	80.95	-0.938146
hsa-miR-196b-5p	FBXW2	174	-25.69	88.24	88.24	-0.961982
hsa-miR-196b-5p	FRAS1	176	-29.69	78.95	89.47	-0.852421
hsa-miR-196b-5p	SPRED1	171	-20.16	83.33	83.33	-0.959746
hsa-miR-196b-5p	STXBP4	171	-28.77	76.19	85.71	-0.940749
hsa-miR-197-3p	ARHGEF11	174	-29.97	84.21	89.47	-0.898717
hsa-miR-197-3p	FRS3	174	-32.22	84.21	89.47	-0.993595
hsa-miR-197-3p	TMEM63C	171	-30.81	93.75	93.75	-0.99949
hsa-miR-197-3p	DMWD	173	-32.84	84.21	89.47	-0.954101
hsa-miR-197-3p	DMWD	173	-32.84	84.21	89.47	-0.954101
hsa-miR-197-3p	CUX1	170	-27.81	84.21	84.21	-0.987735
hsa-miR-197-5p	GPR124	170	-30.27	78.95	89.47	-0.978492
hsa-miR-197-5p	MRPL43	170	-33.96	78.95	89.47	-0.9409
hsa-miR-197-5p	GNB5	169	-26.81	70	85	-0.878812
hsa-miR-197-5p	PIAS2	170	-33.42	81.82	81.82	-0.86666
hsa-miR-197-5p	TCF7	171	-32	80	85	-0.859063
hsa-miR-197-5p	TCF7	175	-31.49	80	90	-0.859063
hsa-miR-197-5p	TCF7	175	-31.49	80	90	-0.859063
hsa-miR-197-5p	TCF7	175	-31.49	80	90	-0.859063
hsa-miR-197-5p	FERMT1	175	-34.26	83.33	88.89	-0.968147
[truncated: 5,667 more rows]

## Sheet: ST6
Supplementary Table 6. mirTarRnaSeq miRNA-mRNA interelation analysis for 4-12hrs lung cells (Part 3).
mRNA	miRNA	log2FC_mRNA	pvalue_mRNA	log2FC_miRNA	pvalue_miRNA	TargetScanScore
CEP350	hsa-miR-155-3p	-0.74	2.84e-11	-0.38	2.84e-11	NA
CHEK1	hsa-miR-155-3p	-0.49	0.00306	-0.38	0.003059	95
ERBB3	hsa-miR-155-3p	-0.29	0.0162	-0.38	0.016212	NA
GBP4	hsa-miR-224-5p	-6.33	1.5e-289	0.05	0.025757	62
CNOT4	hsa-miR-1268a	-0.56	0.00481899	2.08	0.065341	NA
PAWR	hsa-miR-1268a	-0.4	0.00841621	2.08	0.065341	NA
SAMHD1	hsa-miR-1268a	-2.49	7.52e-138	2.08	0.065341	NA
SLC7A11	hsa-miR-1268a	0.49	0.00040975	2.08	0.065341	NA
TRIM14	hsa-miR-1268a	-1.87	6.54e-35	2.08	0.065341	NA
FOXL1	hsa-miR-3143	0.78	0.0100434	-0.31	0.116371	NA
ZC3HAV1	hsa-let-7i-3p	-2.79	3.91e-207	0.01	0.124849	NA
TNFSF10	hsa-miR-642a-3p	-3.76	1.18e-212	0.4	0.139619	NA
IKZF3	hsa-miR-6782-3p	-0.55	8.06e-05	3.11	0.142085	NA
KIF11	hsa-miR-9902	-0.7	7.95e-06	-3.72	0.168764	NA
USP15	hsa-miR-9902	-0.7	8.39e-09	-3.72	0.168764	NA
MYL9	hsa-miR-4763-3p	0.73	0.00422734	0.08	0.187281	97
RNF187	hsa-miR-4763-3p	0.69	6.35e-05	0.08	0.187281	99
IL1R1	hsa-miR-4763-3p	0.98	9.49e-05	0.08	0.187281	NA
ITGA2	hsa-miR-4763-3p	0.71	1.44e-10	0.08	0.187281	NA
MAPK8IP1	hsa-miR-4763-3p	1.13	0.0126666	0.08	0.187281	NA
MFNG	hsa-miR-4763-3p	1.35	0.0122542	0.08	0.187281	NA
NPDC1	hsa-miR-4763-3p	0.73	0.00627309	0.08	0.187281	NA
QSOX1	hsa-miR-4763-3p	0.42	1.59e-05	0.08	0.187281	NA
RAB3D	hsa-miR-4763-3p	0.72	0.0174137	0.08	0.187281	NA
RARA	hsa-miR-4763-3p	0.35	0.0168019	0.08	0.187281	NA
SERINC5	hsa-miR-4763-3p	0.53	0.00036517	0.08	0.187281	NA
SYNGR1	hsa-miR-4763-3p	0.78	0.0151997	0.08	0.187281	NA
TRIM5	hsa-miR-30b-3p	-2.45	1.62e-82	0.5	0.19	86
TRIM5	hsa-miR-30b-3p	-2.45	1.62e-82	-0.27	0.196262	86
IRF1	hsa-miR-30b-3p	-3.74	1.01e-232	-0.27	0.196262	NA
MYL9	hsa-miR-6747-3p	0.73	0.00422734	0.18	0.196836	78
MAP3K8	hsa-miR-135b-5p	-3.53	4.6e-95	-0.37	0.204142	NA
NLRC5	hsa-miR-331-3p	-3.96	4.14e-98	0.24	0.210464	58
IRF1	hsa-miR-331-3p	-3.74	1.01e-232	0.24	0.210464	NA
CNOT4	hsa-miR-1268b	-0.56	0.00481899	1.74	0.210918	NA
IRF1	hsa-miR-1268b	-3.74	1.01e-232	1.74	0.210918	NA
PAWR	hsa-miR-1268b	-0.4	0.00841621	1.74	0.210918	NA
SAMHD1	hsa-miR-1268b	-2.49	7.52e-138	1.74	0.210918	NA
SEC24D	hsa-miR-1268b	-0.87	0.00044569	1.74	0.210918	NA
TRIM14	hsa-miR-1268b	-1.87	6.54e-35	1.74	0.210918	NA
GBP4	hsa-miR-29c-3p	-6.33	1.5e-289	0.01	0.219356	NA
RNF187	hsa-miR-6792-3p	0.69	6.35e-05	-0.71	0.222768	88
LFNG	hsa-miR-6792-3p	0.61	0.013079	-0.71	0.222768	NA
NDRG1	hsa-miR-6792-3p	1.36	0.00012233	-0.71	0.222768	NA
SYNGR1	hsa-miR-6792-3p	0.78	0.0151997	-0.71	0.222768	NA
ZC3HAV1	hsa-miR-589-3p	-2.79	3.91e-207	0.73	0.245166	NA
VCAM1	hsa-miR-22-5p	-4.82	0.00862059	-0.64	0.254066	NA
STARD7	hsa-miR-18b-5p	0.35	0.0028471	0.01	0.269422	NA
CX3CL1	hsa-miR-939-5p	-3.98	3.14e-148	0.72	0.279225	99
CD38	hsa-miR-939-5p	-4.09	0.00011769	0.72	0.279225	NA
SOX6	hsa-miR-939-5p	-1.48	6.61e-08	0.72	0.279225	NA
TNF	hsa-miR-939-5p	-5.2	2.44e-12	0.72	0.279225	NA
PML	hsa-miR-7845-5p	-2.6	2.06e-85	3.22	0.28	65
HLA-E	hsa-miR-6734-5p	-1.21	1.27e-39	3.47	0.283433	94
BTN3A1	hsa-miR-6734-5p	-2.39	1.38e-57	3.47	0.283433	NA
BTN3A3	hsa-miR-6734-5p	-1.86	7.85e-22	3.47	0.283433	NA
CREB1	hsa-miR-6734-5p	-0.72	3.65e-06	3.47	0.283433	NA
KDM6B	hsa-miR-6734-5p	-0.95	0.00771468	3.47	0.283433	NA
ZC3HAV1	hsa-miR-6734-5p	-2.79	3.91e-207	3.47	0.283433	NA
NLRC5	hsa-let-7b-5p	-3.96	4.14e-98	-0.11	0.305143	NA
RAB3D	hsa-miR-5583-3p	0.72	0.0174137	-0.9	0.309124	NA
DAPK1	hsa-miR-6777-5p	-0.42	0.00054763	3.17	0.326824	NA
TNFRSF10B	hsa-miR-6777-5p	-0.69	1.81e-12	3.17	0.326824	NA
CD38	hsa-miR-93-5p	-4.09	0.00011769	-0.07	0.327131	NA
SAMHD1	hsa-miR-1914-5p	-2.49	7.52e-138	0.56	0.340622	NA
ESCO2	hsa-miR-574-5p	-1.15	4.95e-09	4.11	0.356616	NA
KLF6	hsa-miR-574-5p	-1.22	5.2e-38	4.11	0.356616	NA
SLFN13	hsa-miR-574-5p	-0.82	0.00015444	4.11	0.356616	NA
TRIM22	hsa-miR-199a/b-3p	-4.97	3.47e-269	1.54	0.36	73/93
TRIM22	hsa-miR-199a-3p	-4.97	3.47e-296	1.65	0.361377	73
TRIM22	hsa-miR-199b-3p	-4.97	3.47e-296	1.65	0.361377	93
HLA-B	hsa-miR-6834-5p	-1.41	1.88e-41	2.71	0.37183	NA
NLRC5	hsa-miR-6834-5p	-3.96	4.14e-98	2.71	0.37183	NA
SP100	hsa-miR-6834-5p	-2.04	4.15e-67	2.71	0.37183	NA
TRIM38	hsa-miR-6832-5p	-2.65	4.49e-86	1.26	0.374983	52
EIF2AK2	hsa-miR-6832-5p	-1.6	3.62e-38	1.26	0.374983	NA
THEMIS2	hsa-miR-760	-3.02	1.54e-34	0.22	0.404635	NA
OAS1	hsa-miR-423-5p	-3.14	3.1e-253	0.04	0.42794	94
ZC3HAV1	hsa-miR-423-5p	-2.79	3.91e-207	0.04	0.42794	NA
ADD1	hsa-miR-762	0.35	0.0104922	-1.22	0.433314	NA
DDIT4	hsa-miR-762	0.32	0.0164628	-1.22	0.433314	NA
ITGA3	hsa-miR-762	0.35	7.07e-05	-1.22	0.433314	NA
MYO1E	hsa-miR-762	0.65	2.74e-09	-1.22	0.433314	NA
QSOX1	hsa-miR-762	0.42	1.59e-05	-1.22	0.433314	NA
SARM1	hsa-miR-762	1.13	0.00201255	-1.22	0.433314	NA
NOTCH2	hsa-miR-6889-5p	0.36	0.00380203	-2.72	0.433314	NA
CTSH	hsa-miR-6736-5p	0.49	0.000326	-2.72	0.433314	NA
PRKCA	hsa-miR-4706	0.6	0.00046101	0.21	0.433314	NA
TGFBR1	hsa-miR-101-5p	0.68	0.00800181	-0.37	0.433314	NA
ERAP1	hsa-miR-10b-5p	-1.01	1.73e-14	-0.3	0.435181	NA
HLA-DOB	hsa-miR-6886-3p	-4.4	7.29e-06	-0.02	0.440291	NA
SARM1	hsa-miR-6797-5p	1.13	0.00201255	-0.87	0.444439	NA
OASL	hsa-miR-676-3p	-5.25	0	-0.71	0.447128	NA
IGF2	hsa-miR-1228-5p	-3.09	0.00071105	1.24	0.462352	NA
SIX1	hsa-miR-149-3p	-2.62	6.8e-08	-1.54	0.465098	NA
OAS2	hsa-miR-139-5p	-3.89	0	0.24	0.466249	NA
ZC3H12A	hsa-miR-3127-5p	-1.1	6.35e-16	0.7	0.466617	NA
IFI44L	hsa-miR-330-5p	-2.46	8.05e-63	-0.17	0.467302	57
XAF1	hsa-miR-330-5p	-3.85	1.26e-152	-0.17	0.467302	NA
APOBEC3G	hsa-miR-138-5p	-3.82	9.39e-18	-0.05	0.48195	99
NFKBIA	hsa-miR-378a-5p	-3.16	2.27e-217	0.09	0.483323	98
IGF2	hsa-miR-378a-5p	-3.09	0.00071105	0.09	0.483323	NA
NLRC5	hsa-miR-769-3p	-3.96	4.14e-98	0.1	0.502098	51
CXCL10	hsa-miR-221-5p	-7.16	9.22e-224	-0.86	0.504014	NA
TAP2	hsa-miR-7113-3p	-1.66	1.22e-55	2.44	0.51	89
CD38	hsa-miR-548o-3p	-4.09	0.00011769	-0.55	0.510022	NA
NLRC5	hsa-miR-3138	-3.96	4.14e-98	1.2	0.524861	NA
TRAFD1	hsa-miR-3138	-1.87	2.94e-36	1.2	0.524861	NA
TNFRSF1B	hsa-miR-544b	-2.05	0.0104442	1.71	0.548891	NA
TRIM22	hsa-miR-543	-4.97	3.47e-296	0.6	0.556672	NA
CXCL9	hsa-miR-1468-5p	-4.13	9.01e-08	-1.87	0.626148	NA
CX3CL1	hsa-miR-6735-5p	-3.98	3.14e-148	0.3	0.629125	NA
OAS2	hsa-miR-6735-5p	-3.89	0	0.3	0.629125	NA
XAF1	hsa-miR-6884-5p	-3.85	1.26e-152	1.28	0.630655	NA
IFI44L	hsa-miR-1262	-2.46	8.05e-63	0.74	0.651126	79
CSF1	hsa-miR-7110-3p	-3.26	9.76e-27	-0.34	0.657765	NA
CYLD	hsa-miR-7110-3p	-1.82	2.85e-28	-0.34	0.657765	NA
DTX3L	hsa-miR-7110-3p	-2.06	5.49e-105	-0.34	0.657765	NA
ZBP1	hsa-miR-7110-3p	-5.7	7.43e-26	-0.34	0.657765	NA
TRIM21	hsa-miR-6776-3p	-2.37	5.27e-83	-1.07	0.660662	NA
IRF7	hsa-let-7e-3p	-3.19	8.34e-131	-0.62	0.693609	NA
IRF7	hsa-let-7e-3p	-3.19	8.34e-131	-0.62	0.693609	NA
APOBEC3G	hsa-miR-1287-5p	-3.82	9.39e-18	0.08	0.695869	99
CD38	hsa-miR-3173-3p	-4.09	0.00011769	1.19	0.733863	NA
PML	hsa-miR-340-5p	-2.58	2.06e-85	0.16	0.735967	NA
DTX3L	hsa-miR-6831-5p	-2.06	5.49e-105	-0.19	0.740557	NA
PARP14	hsa-miR-497-5p	-2.92	1.47e-274	0.75	0.749064	84
CX3CL1	hsa-miR-4640-3p	-3.98	3.14e-148	-0.45	0.755864	NA
ZC3HAV1	hsa-miR-20b-5p	-2.79	3.91e-207	0.46	0.76944	NA
BCL3	hsa-miR-1224-3p	-2.29	3.07e-08	-0.37	0.776474	NA
CX3CL1	hsa-miR-1224-3p	-3.98	3.14e-148	-0.37	0.776474	NA
TRIM22	hsa-miR-6804-5p	-4.97	3.47e-296	-0.26	0.809044	NA
TRIM22	hsa-miR-3617	-4.97	3.47e-269	0.79	0.81	94
NOD2	hsa-miR-4745-5p	-3.44	0.0115005	0.11	0.814044	NA
CX3CL1	hsa-miR-4640-5p	-3.98	3.14e-148	-0.96	0.818412	NA
IGF2	hsa-miR-181a-3p	-3.09	0.00071105	0.41	0.825035	NA
TRIM22	hsa-miR-3677-5p	-4.97	3.47e-296	-2.23	0.82945	NA
TNFSF13B	hsa-miR-30d-3p	-6.03	5.68e-22	0.31	0.835422	NA
RTP4	hsa-miR-3605-5p	-3.84	1.76e-68	0.74	0.84823	91
IFIT2	hsa-miR-4436b-3p	-5.77	0	-1.29	0.862024	NA
DDX58	hsa-miR-374b-5p	-3.62	0	-0.01	0.862224	78
TRIM38	hsa-miR-3159	-2.65	4.49e-86	-0.3	0.874503	NA
ZC3HAV1	hsa-miR-3159	-2.79	3.91e-207	-0.3	0.874503	NA
CXCL10	hsa-miR-4769-3p	-7.16	9.22e-224	0.7	0.881424	NA
GBP4	hsa-miR-363-5p	-6.33	1.5e-289	1.26	0.881424	NA
TNFSF10	hsa-miR-3916	-3.76	1.18e-212	-0.02	0.904531	NA
IFIT3	hsa-miR-6785-5p	-5.24	0	-0.79	0.914304	91
IGF2	hsa-miR-3934-5p	-3.09	0.00071105	-0.36	0.919899	NA
IFIT1	hsa-miR-6847-5p	-4.57	0	-3.29	0.925486	NA
CSF1	hsa-miR-6763-5p	-3.26	9.76e-27	-0.05	0.94247	NA
CD38	hsa-miR-6510-5p	-4.09	0.00011769	0.74	0.944447	NA
CX3CL1	hsa-miR-6510-5p	-3.98	3.14e-148	0.74	0.944447	NA
RTP4	hsa-miR-452-5p	-3.84	1.76e-68	0.1	0.948396	NA
CD38	hsa-miR-190a-5p	-4.09	0.00011769	0.15	0.949268	NA
CD38	hsa-miR-6826-5p	-4.09	0.00011769	0.31	0.9512	NA
NT5C3A	hsa-miR-3148	-3.54	8.04e-175	0.31	0.9512	NA
IGF2	hsa-miR-6756-3p	-3.09	0.00071105	-0.3	0.95503	NA
TRIM31	hsa-miR-6756-3p	-2.93	1.17e-58	-0.3	0.95503	NA
PARP14	hsa-miR-4654	-2.92	1.47e-274	-0.23	0.962242	NA
LAMP3	hsa-miR-188-5p	-3.77	2.4e-129	0.18	0.970322	NA
IFIT3	hsa-miR-137-3p	-5.24	0	0.43	0.974216	NA
CXCL9	hsa-miR-28-3p	-4.13	9.01e-08	0.11	0.976441	NA
FAS	hsa-miR-28-3p	-3.61	5.19e-16	0.11	0.976441	NA
IFIT1	hsa-miR-28-3p	-4.57	0	0.11	0.976441	NA
OAS2	hsa-miR-141-3p	-3.89	0	-0.11	0.987483	NA
TNFAIP3	hsa-miR-6734-3p	-3.2	2.91e-155	0.2	0.988681	NA
OAS1	hsa-miR-6876-5p	-3.14	3.1e-253	0	2.61333	NA

## Sheet: ST7
Supplementary Table 7. mirTarRnaSeq miRNA-mRNA interelation analysis for 12-24hrs lung cells (Part 3).
mRNA	miRNA	log2FC_mRNA	pvalue_mRNA	padj_mRNA	log2FC_miRNA	pvalue_miRNA	padj_miRNA	TargetScanScore
LGALS9	hsa-miR-483-3p	1.02767	2.55e-19	5.75e-17	4.26106	1.92e-12	8.36e-10	91
SETD5	hsa-miR-483-3p	0.602657	2.12e-06	8.87e-05	4.26106	1.92e-12	8.36e-10	NA
DAG1	hsa-miR-483-3p	0.395105	0.00029323	0.00649452	4.26106	1.92e-12	8.36e-10	NA
ARHGAP5	hsa-miR-483-3p	-0.41221	0.00047424	0.00965732	4.26106	1.92e-12	8.36e-10	NA
KCNQ3	hsa-miR-483-3p	-0.986704	0.00535682	0.0665044	4.26106	1.92e-12	8.36e-10	NA
MBP	hsa-miR-10527-5p	-0.496342	2.42e-06	9.87e-05	2.78876	0.446664	0.999675	27
TRIM25	hsa-miR-937-5p	-0.55791	3.8e-08	2.26e-06	4.2214	0.0982964	0.999675	30
PLAC8	hsa-miR-27b-3p	3.20036	5.7e-05	0.00157821	-0.0400241	0.876712	0.999675	81
THBS1	hsa-miR-4738-3p	-1.37271	1.03e-51	1.16e-48	2.16873	0.620046	0.999675	NA
IFIT2	hsa-miR-1266-3p	1.25279	5.01e-46	4.89e-43	-3.31917	0.334351	0.999675	NA
HLA-C	hsa-miR-2355-3p	0.922441	2.14e-32	1.12e-29	-2.06858	0.306301	0.999675	NA
BST2	hsa-miR-6812-5p	2.2437	8.39e-17	1.52e-14	-1.79834	0.547246	0.999675	NA
CHST4	hsa-miR-5088-5p	1.59031	3.18e-16	5.24e-14	-2.11187	0.303478	0.999675	NA
TRIM22	hsa-miR-3677-5p	0.743339	1.05e-15	1.62e-13	-2.23291	0.413949	0.999675	NA
MLEC	hsa-miR-6845-3p	-0.855188	6.81e-15	9.79e-13	3.16877	0.335244	0.999675	NA
PIGR	hsa-miR-6810-3p	1.90451	7.27e-12	7.67e-10	-1.31372	0.600455	0.999675	NA
BACH2	hsa-miR-548a-3p	1.86834	7.12e-09	5.06e-07	-1.27649	0.357633	0.999675	NA
IKZF3	hsa-miR-4717-3p	0.788776	8.59e-09	6.03e-07	-3.29251	0.341853	0.999675	NA
ANGPT2	hsa-let-7b-5p	4.50581	1.05e-08	7.28e-07	-0.109611	0.60477	0.999675	NA
ANGPT2	hsa-let-7c-5p	4.50581	1.05e-08	7.28e-07	0.312939	0.176399	0.999675	NA
ANGPT2	hsa-let-7d-5p	4.50581	1.05e-08	7.28e-07	-0.0758115	0.745421	0.999675	NA
CEACAM1	hsa-miR-627-3p	0.780713	1.27e-08	8.7e-07	-3.31917	0.334351	0.999675	NA
IL7R	hsa-miR-6747-3p	3.38011	1.59e-08	1.05e-06	0.182878	0.889718	0.999675	98
IL7R	hsa-miR-6789-5p	3.38011	1.59e-08	1.05e-06	-0.297828	0.946215	0.999675	NA
IL7R	hsa-miR-6875-5p	3.38011	1.59e-08	1.05e-06	-1.30769	0.699762	0.999675	NA
SDC1	hsa-miR-2467-3p	-0.758574	1.96e-08	1.27e-06	3.22118	0.324576	0.999675	NA
IGF2	hsa-miR-3934-5p	2.64018	1.99e-08	1.28e-06	-0.364881	0.677397	0.999675	NA
IGF2	hsa-miR-6812-5p	2.64018	1.99e-08	1.28e-06	-1.79834	0.547246	0.999675	NA
IGF2	hsa-miR-6889-5p	2.64018	1.99e-08	1.28e-06	-2.72093	0.50318	0.999675	NA
CAV1	hsa-miR-6834-5p	-1.20574	2.44e-08	1.56e-06	2.70818	0.255215	0.999675	NA
PSMA4	hsa-miR-624-5p	0.551163	1.01e-07	5.58e-06	-3.24808	0.149908	0.999675	NA
HGSNAT	hsa-miR-4446-3p	-1.31809	2.18e-06	9.08e-05	3.11446	0.354473	0.999675	NA
HGSNAT	hsa-miR-6880-5p	-1.31809	2.18e-06	9.08e-05	2.16873	0.620046	0.999675	NA
ZFP36	hsa-miR-5088-5p	0.880825	2.32e-06	9.56e-05	-2.11187	0.303478	0.999675	NA
ZFP36	hsa-miR-6889-5p	0.880825	2.32e-06	9.56e-05	-2.72093	0.50318	0.999675	NA
MBP	hsa-miR-5001-3p	-0.496342	2.42e-06	9.87e-05	3.16877	0.335244	0.999675	NA
GLO1	hsa-miR-4755-5p	-0.640502	7.06e-06	0.00025738	3.22118	0.324576	0.999675	NA
PLAC8	hsa-miR-98-5p	3.20036	5.7e-05	0.00157821	-0.0967886	0.673403	0.999675	NA
MYD88	hsa-miR-2467-3p	-0.435049	9.67e-05	0.00252699	3.22118	0.324576	0.999675	NA
ACTR1B	hsa-miR-4726-5p	-0.796349	0.00025136	0.00573174	-4.29249	0.108106	0.999675	NA
AGO1	hsa-miR-5010-5p	-0.632685	0.00026746	0.0060331	3.11446	0.354473	0.999675	NA
NR4A3	hsa-miR-4668-3p	2.89824	0.0005334	0.0106223	-0.340326	0.937723	0.999675	NA
KIF11	hsa-miR-9902	0.560803	0.0006941	0.0131163	-3.72094	0.226162	0.999675	NA
STAT6	hsa-miR-4726-5p	0.407626	0.00108477	0.018867	-4.29249	0.108106	0.999675	NA
CEBPA	hsa-miR-1306-5p	4.20486	0.00113066	0.0194574	0.373877	0.34715	0.999675	NA
CEBPA	hsa-miR-4747-5p	4.20486	0.00113066	0.0194574	-0.340326	0.937723	0.999675	NA
CEBPA	hsa-miR-5088-5p	4.20486	0.00113066	0.0194574	-2.11187	0.303478	0.999675	NA
CEBPA	hsa-miR-6826-3p	4.20486	0.00113066	0.0194574	-0.33028	0.836064	0.999675	NA
ASAH1	hsa-miR-6845-3p	-0.524367	0.00126685	0.0212767	3.16877	0.335244	0.999675	NA
AHCY	hsa-miR-4726-5p	-0.411423	0.00131341	0.0218584	-4.29249	0.108106	0.999675	NA
SERPINA3	hsa-miR-6847-5p	-0.317706	0.0013505	0.0223488	-3.29251	0.341853	0.999675	NA
MKNK2	hsa-miR-4658	0.614387	0.00164769	0.0264026	4.14189	0.107436	0.999675	NA
TMOD3	hsa-miR-10527-5p	-0.416657	0.00186181	0.0289787	2.78876	0.446664	0.999675	NA
TYRO3	hsa-miR-1268a	-1.10851	0.00266012	0.0386113	2.07762	0.438283	0.999675	NA
UBASH3A	hsa-miR-6826-3p	3.10116	0.00332533	0.0459962	-0.33028	0.836064	0.999675	NA
MAFB	hsa-miR-330-5p	2.84966	0.00365961	0.0496826	-0.167448	0.812253	0.999675	NA
BCR	hsa-miR-6777-5p	-0.46961	0.00395508	0.0528136	3.16877	0.335244	0.999675	NA
TRIM44	hsa-miR-6734-5p	-0.309923	0.00433301	0.0563816	3.46925	0.253519	0.999675	NA
TRIM44	hsa-miR-6847-5p	-0.309923	0.00433301	0.0563816	-3.29251	0.341853	0.999675	NA
BTN3A1	hsa-miR-6734-5p	0.358508	0.00503764	0.0636237	3.46925	0.253519	0.999675	NA
MYO1E	hsa-miR-6871-3p	0.312201	0.00596315	0.072079	-2.72093	0.50318	0.999675	NA
AP2B1	hsa-miR-6792-5p	-0.266782	0.00650886	0.0766529	2.71782	0.467356	0.999675	NA
PADI2	hsa-miR-6734-5p	-1.3624	0.00740529	0.0835846	3.46925	0.253519	0.999675	NA
ST3GAL1	hsa-miR-4755-5p	-0.336671	0.00741276	0.0836046	3.22118	0.324576	0.999675	NA
SERINC5	hsa-miR-2467-3p	-0.534512	0.00789624	0.0867226	3.22118	0.324576	0.999675	NA
CSF1	hsa-miR-6889-5p	0.591286	0.00877489	0.0935411	-2.72093	0.50318	0.999675	NA
MUC4	hsa-miR-4723-5p	2.87302	0.00900606	0.095635	-0.187509	0.965153	0.999675	NA
ITGA5	hsa-miR-4726-5p	0.863263	0.00901886	0.0956834	-4.29249	0.108106	0.999675	NA
IFIT1	hsa-miR-6847-5p	0.206529	0.00963961	0.0998841	-3.29251	0.341853	0.999675	NA

## Sheet: ST8
Supplementary Table 8. mirTarRnaSeq miRNA-mRNA interelation analysis for 4-24hrs lung cells (Part 3).
mRNA	miRNA	log2FC_mRNA	pvalue_mRNA	padj_mRNA	log2FC_miRNA	pvalue_miRNA	padj_miRNA	TargetScanScore
ABCA10	hsa-miR-324-3p	-3.99954	0.00119595	0.00595486	0.0334728	0.910188	0.999659	64
ABCA10	hsa-miR-1301-3p	-3.99954	0.00119595	0.00595486	1.14518	0.240361	0.999659	NA
ABCA10	hsa-miR-203a-3p	-3.99954	0.00119595	0.00595486	-0.263614	0.643307	0.999659	NA
ABCA10	hsa-miR-660-5p	-3.99954	0.00119595	0.00595486	-0.347045	0.210273	0.999659	NA
ABCA6	hsa-miR-125a-3p	-7.21202	2.14e-05	0.0001658	0.144452	0.665003	0.999659	NA
ABCA6	hsa-miR-23a-5p	-7.21202	2.14e-05	0.0001658	0.296582	0.339625	0.999659	NA
ABL2	hsa-miR-4726-5p	-0.542573	1.56e-05	0.00012333	5.17024	0.0120933	0.277597	NA
ACHE	hsa-miR-939-5p	-2.93494	1.19e-08	1.52e-07	0.816826	0.499393	0.999659	NA
ACSS3	hsa-miR-548d-3p	-3.93426	0.00825768	0.0309915	1.07668	0.299927	0.999659	93
ACSS3	hsa-miR-548o-3p	-3.93426	0.00825768	0.0309915	0.0248297	0.977294	0.999659	88
ACSS3	hsa-miR-190a-5p	-3.93426	0.00825768	0.0309915	-0.0325509	0.983493	0.999659	NA
ACTR1B	hsa-miR-4726-5p	0.890152	8.41e-07	8.45e-06	5.17024	0.0120933	0.277597	NA
ADAM20	hsa-miR-26a-1-3p	-3.40655	0.00350742	0.0150299	0.537252	0.520701	0.999659	NA
ADM	hsa-miR-4726-5p	-1.76317	3.59e-13	7.27e-12	5.17024	0.0120933	0.277597	NA
AFAP1	hsa-miR-1226-5p	-2.94039	2.3e-61	2.23e-59	0.788499	0.539283	0.999659	47
AGAP1	hsa-miR-4726-5p	1.16526	4.78e-15	1.11e-13	5.17024	0.0120933	0.277597	32
AGPAT1	hsa-miR-1296-3p	0.546063	9.11e-05	0.00061842	-4.00349	0.00666666	0.187037	98
AHCY	hsa-miR-4726-5p	0.398639	0.00039548	0.00227625	5.17024	0.0120933	0.277597	72
ALS2CL	hsa-miR-4726-5p	1.22979	1.12e-11	1.98e-10	5.17024	0.0120933	0.277597	NA
ANGPT2	hsa-let-7b-5p	-8.1806	2.91e-08	3.58e-07	0.328682	0.0364257	0.581412	NA
ANGPT2	hsa-let-7c-5p	-8.1806	2.91e-08	3.58e-07	-0.0542424	0.756439	0.999659	NA
ANGPT2	hsa-let-7d-5p	-8.1806	2.91e-08	3.58e-07	0.0515987	0.762334	0.999659	NA
APOBEC3G	hsa-miR-138-5p	-4.8202	7.86e-36	4.5e-34	-0.300866	0.580982	0.999659	NA
APOL3	hsa-miR-6735-5p	-5.40522	3.86e-44	2.7e-42	-1.12249	0.465013	0.999659	81
APOL3	hsa-miR-96-5p	-5.40522	3.86e-44	2.7e-42	0.318873	0.798159	0.999659	NA
APOL4	hsa-miR-485-3p	-6.65203	2.41e-09	3.37e-08	-0.434228	0.581219	0.999659	NA
APOL6	hsa-miR-1268a	-3.34678	4.34e-256	2.89e-253	1.56463	0.24536	0.999659	78
APOL6	hsa-miR-1268b	-3.34678	4.34e-256	2.89e-253	1.05341	0.516491	0.999659	78
ARC	hsa-miR-671-5p	-4.97418	2.64e-14	5.85e-13	-0.0359989	0.92886	0.999659	26
ARC	hsa-miR-6884-3p	-4.97418	2.64e-14	5.85e-13	-0.0366037	0.961518	0.999659	NA
ARHGAP5	hsa-miR-483-3p	0.578972	5.04e-07	5.19e-06	-6.25972	1.32e-14	1.34e-12	NA
ARRB1	hsa-miR-6891-5p	0.935438	0.00467853	0.0191566	-4.47336	5.73e-16	7.24e-14	NA
ARRDC3	hsa-miR-3613-5p	-3.57595	4.22e-242	2.33e-239	0.809601	0.528854	0.999659	NA
ARRDC3	hsa-miR-548a-3p	-3.57595	4.22e-242	2.33e-239	0.65063	0.64934	0.999659	NA
ATF3	hsa-miR-4640-5p	-4.98571	1.57e-255	9.68e-253	0.691376	0.635737	0.999659	NA
ATF3	hsa-miR-6858-5p	-4.98571	1.57e-255	9.68e-253	0.391964	0.792289	0.999659	NA
ATG13	hsa-miR-4726-5p	-0.332978	0.0126871	0.0439778	5.17024	0.0120933	0.277597	81
ATP4A	hsa-miR-542-3p	-7.65234	2.71e-06	2.5e-05	-0.232411	0.87383	0.999659	NA
B4GALNT2	hsa-miR-15b-3p	4.85614	2.35e-05	0.00018065	-0.1599	0.455694	0.999659	NA
B4GALNT2	hsa-miR-4676-5p	4.85614	2.35e-05	0.00018065	-0.615085	0.710932	0.999659	NA
BBC3	hsa-miR-330-5p	-5.21284	2.36e-86	3.47e-84	0.609995	0.298627	0.999659	NA
BBC3	hsa-miR-3940-3p	-5.21284	2.36e-86	3.47e-84	0.08462	0.930333	0.999659	NA
BBC3	hsa-miR-766-3p	-5.21284	2.36e-86	3.47e-84	-0.232887	0.753375	0.999659	NA
BOC	hsa-miR-7-5p	-4.35001	0.00222627	0.010262	-0.631765	0.00031633	0.0145223	NA
BOC	hsa-miR-148b-5p	-4.35001	0.00222627	0.010262	-0.243156	0.887258	0.999659	93
C19orf66	hsa-miR-4726-5p	-2.42032	2.02e-55	1.78e-53	5.17024	0.0120933	0.277597	NA
C1S	hsa-miR-6886-3p	-3.22983	3.98e-16	9.89e-15	0.790665	0.406613	0.999659	NA
CACNA1I	hsa-miR-940	-5.53306	5.24e-06	4.54e-05	1.11888	0.0192613	0.40529	43
CACNA1I	hsa-miR-4763-5p	-5.53306	5.24e-06	4.54e-05	-0.552726	0.682356	0.999659	47
CACNA1I	hsa-miR-7111-3p	-5.53306	5.24e-06	4.54e-05	0.141907	0.896466	0.999659	NA
CACNG4	hsa-miR-6858-3p	5.53548	0.00023825	0.00145214	0.468442	0.709608	0.999659	97
CACNG4	hsa-miR-6763-5p	5.53548	0.00023825	0.00145214	0.164977	0.915758	0.999659	86
CACNG4	hsa-miR-939-5p	5.53548	0.00023825	0.00145214	0.816826	0.499393	0.999659	78
CACNG4	hsa-miR-125a-3p	5.53548	0.00023825	0.00145214	0.144452	0.665003	0.999659	65
CACTIN	hsa-miR-4726-5p	-0.749243	0.00035094	0.00204688	5.17024	0.0120933	0.277597	58
CARD8	hsa-miR-483-3p	-0.607738	0.00242976	0.0110536	-6.25972	1.32e-14	1.34e-12	NA
CASP10	hsa-miR-4726-5p	-1.44205	8.39e-17	2.2e-15	5.17024	0.0120933	0.277597	68
CCBE1	hsa-miR-224-5p	3.9604	0.00122007	0.00606549	-0.627512	0.00251077	0.0975338	NA
CCBE1	hsa-miR-4745-5p	3.9604	0.00122007	0.00606549	-0.338089	0.711773	0.999659	64
CCBE1	hsa-miR-128-3p	3.9604	0.00122007	0.00606549	-0.0846878	0.693209	0.999659	NA
CCBE1	hsa-miR-6735-5p	3.9604	0.00122007	0.00606549	-1.12249	0.465013	0.999659	NA
CCBE1	hsa-miR-876-3p	3.9604	0.00122007	0.00606549	-0.11786	0.844534	0.999659	NA
CCDC174	hsa-miR-483-3p	-0.605701	0.00280942	0.0124718	-6.25972	1.32e-14	1.34e-12	NA
CD34	hsa-miR-29b-1-5p	-4.18757	0.00413066	0.0172439	0.728511	0.0834447	0.957718	NA
CD34	hsa-miR-22-3p	-4.18757	0.00413066	0.0172439	0.0386398	0.892361	0.999659	NA
CD34	hsa-miR-6734-3p	-4.18757	0.00413066	0.0172439	-0.177928	0.86682	0.999659	NA
CD34	hsa-miR-6858-5p	-4.18757	0.00413066	0.0172439	0.391964	0.792289	0.999659	NA
CD38	hsa-miR-3173-3p	-5.07921	2.29e-08	2.84e-07	-0.688078	0.559693	0.999659	98
CD38	hsa-miR-939-5p	-5.07921	2.29e-08	2.84e-07	0.816826	0.499393	0.999659	88
CD38	hsa-miR-548o-3p	-5.07921	2.29e-08	2.84e-07	0.0248297	0.977294	0.999659	80
CD38	hsa-miR-190a-5p	-5.07921	2.29e-08	2.84e-07	-0.0325509	0.983493	0.999659	NA
CD38	hsa-miR-93-5p	-5.07921	2.29e-08	2.84e-07	-0.179635	0.366282	0.999659	NA
CD40	hsa-miR-873-3p	-2.76943	1.96e-23	7.19e-22	0.958473	0.321354	0.999659	73
CDC42BPB	hsa-miR-4726-5p	0.41832	0.00110731	0.00556188	5.17024	0.0120933	0.277597	40
CEP112	hsa-miR-30b-3p	-3.08313	0.00081862	0.00432188	0.769484	0.0348543	0.581412	NA
CHDH	hsa-miR-4463	0.686005	5.72e-06	4.93e-05	-5.87486	3.79e-07	2.73e-05	NA
CHEK2	hsa-miR-149-3p	-2.35503	1.2e-37	7.28e-36	2.59687	0.131027	0.999659	NA
CLCF1	hsa-miR-4435	0.761588	0.0172131	0.0565809	-5.44151	0.00835304	0.222015	NA
CLDN4	hsa-miR-4726-5p	0.374939	0.00132142	0.00649877	5.17024	0.0120933	0.277597	97
CLSPN	hsa-miR-4726-5p	-0.579052	0.00015634	0.0009993	5.17024	0.0120933	0.277597	NA
CMPK2	hsa-miR-28-3p	-4.88559	8.27e-294	6.62e-291	-0.116451	0.627146	0.999659	NA
CNNM2	hsa-miR-149-3p	-1.53008	0.0032937	0.0142398	2.59687	0.131027	0.999659	67
COA3	hsa-miR-483-3p	0.880841	2.95e-05	0.00022278	-6.25972	1.32e-14	1.34e-12	NA
CORO1C	hsa-miR-4726-5p	0.380458	6.25e-05	0.00043901	5.17024	0.0120933	0.277597	15
COTL1	hsa-miR-5100	0.550849	2.8e-05	0.00021165	-3.15936	0.0702625	0.888948	NA
CREBBP	hsa-miR-483-3p	-1.23598	1.91e-12	3.61e-11	-6.25972	1.32e-14	1.34e-12	NA
CREG2	hsa-miR-641	2.8215	0.0143272	0.0486938	-0.801958	0.577055	0.999659	NA
CSF1	hsa-miR-6763-5p	-3.85015	7.89e-44	5.42e-42	0.164977	0.915758	0.999659	76
CUEDC2	hsa-miR-5100	0.547933	0.0233572	0.0723946	-3.15936	0.0702625	0.888948	NA
CUX1	hsa-miR-6891-5p	-0.858826	6.64e-09	8.74e-08	-4.47336	5.73e-16	7.24e-14	NA
CX3CL1	hsa-miR-4640-3p	-4.14603	3.23e-152	8.34e-150	0.261238	0.660978	0.999659	61
CX3CL1	hsa-miR-4640-5p	-4.14603	3.23e-152	8.34e-150	0.691376	0.635737	0.999659	NA
CX3CL1	hsa-miR-939-5p	-4.14603	3.23e-152	8.34e-150	0.816826	0.499393	0.999659	NA
CXCL10	hsa-miR-221-5p	-8.50574	0	0	0.381924	0.62723	0.999659	NA
CXCL9	hsa-miR-28-3p	-4.29702	1.73e-08	2.17e-07	-0.116451	0.627146	0.999659	NA
CXXC4	hsa-miR-6516-3p	-5.12811	6.14e-21	2e-19	0.0138023	0.951929	0.999659	NA
DAG1	hsa-miR-483-3p	0.547171	1.2e-07	1.34e-06	-6.25972	1.32e-14	1.34e-12	NA
DCXR	hsa-miR-4726-5p	-0.492432	0.0212087	0.0673383	5.17024	0.0120933	0.277597	NA
DDX58	hsa-miR-374b-3p	-3.77301	0	0	0.233096	0.834453	0.999659	NA
DLX2	hsa-miR-328-3p	-8.14943	2.2e-07	2.38e-06	0.435611	0.0490458	0.728475	NA
DLX2	hsa-miR-378a-3p	-8.14943	2.2e-07	2.38e-06	0.0716274	0.936054	0.999659	NA
DLX2	hsa-miR-4763-5p	-8.14943	2.2e-07	2.38e-06	-0.552726	0.682356	0.999659	NA
DND1	hsa-miR-2110	-3.424	3.75e-21	1.23e-19	0.915689	0.36402	0.999659	NA
DPF1	hsa-miR-483-5p	-2.58625	0.013644	0.0467221	-6.8403	5.64e-05	0.00316747	NA
DPF2	hsa-miR-4726-5p	-0.478201	0.00076524	0.00407364	5.17024	0.0120933	0.277597	NA
DPYSL4	hsa-miR-4728-5p	-6.51823	0.00033503	0.00196937	1.09951	0.00470553	0.15842	NA
EBF4	hsa-miR-877-3p	-3.91556	5e-06	4.35e-05	-0.0702973	0.920369	0.999659	86
EI24	hsa-miR-483-3p	0.290849	0.0191133	0.061775	-6.25972	1.32e-14	1.34e-12	NA
EIF3A	hsa-miR-4726-5p	0.516223	2.73e-05	0.00020641	5.17024	0.0120933	0.277597	NA
ELOVL3	hsa-miR-629-3p	-4.9606	2.4e-06	2.24e-05	1.01644	0.444153	0.999659	99
EMC9	hsa-miR-4726-5p	-0.896037	0.00252694	0.011447	5.17024	0.0120933	0.277597	NA
EPHB3	hsa-miR-6802-3p	-2.36911	0.0131095	0.0452073	1.95756	0.248583	0.999659	NA
EPSTI1	hsa-miR-129-5p	-4.23418	6.9e-71	7.67e-69	2.43877	0.180418	0.999659	NA
EXOC3L1	hsa-miR-183-5p	-5.29908	0.0023875	0.0108738	0.047647	0.796281	0.999659	NA
EXOC3L4	hsa-miR-197-3p	-3.52725	8.32e-07	8.36e-06	0.125882	0.698795	0.999659	NA
EXOC3L4	hsa-miR-23a-5p	-3.52725	8.32e-07	8.36e-06	0.296582	0.339625	0.999659	NA
FAM46A	hsa-miR-32-3p	-3.21458	3.36e-99	5.85e-97	0.435614	0.304145	0.999659	NA
FAM46C	hsa-miR-6800-3p	-3.68322	4.68e-08	5.6e-07	0.529231	0.628723	0.999659	94
FAM46C	hsa-miR-4728-3p	-3.68322	4.68e-08	5.6e-07	0.203723	0.26247	0.999659	NA
FAM65B	hsa-miR-3613-5p	-7.29785	1.71e-49	1.32e-47	0.809601	0.528854	0.999659	NA
FAS	hsa-miR-28-3p	-4.33303	5.96e-28	2.68e-26	-0.116451	0.627146	0.999659	NA
FAT2	hsa-miR-6511b-3p	-3.4041	0.0115413	0.0407739	0.325277	0.547664	0.999659	NA
FGFR1	hsa-miR-6747-3p	1.65497	6.69e-27	2.85e-25	-2.45686	0.143715	0.999659	23
FLII	hsa-miR-4726-5p	0.481999	5.87e-05	0.00041601	5.17024	0.0120933	0.277597	NA
FLOT2	hsa-miR-4435	0.277939	0.0287883	0.0851737	-5.44151	0.00835304	0.222015	75
FOSB	hsa-miR-532-3p	-3.56846	8.66e-09	1.12e-07	0.134926	0.541661	0.999659	NA
FOSL2	hsa-miR-4726-5p	-0.648696	3.32e-07	3.51e-06	5.17024	0.0120933	0.277597	94
FZD1	hsa-miR-6891-5p	1.36533	0.00959323	0.0350112	-4.47336	5.73e-16	7.24e-14	78
FZD4	hsa-miR-3179	-2.90746	3.7e-42	2.46e-40	0.766228	0.173024	0.999659	NA
GAS7	hsa-miR-4726-5p	-2.6927	0.00275059	0.0122693	5.17024	0.0120933	0.277597	56
GBP4	hsa-miR-224-5p	-6.87537	0	0	-0.627512	0.00251077	0.0975338	NA
GBP4	hsa-miR-29c-3p	-6.87537	0	0	-0.443558	0.163408	0.999659	NA
GDF11	hsa-miR-4726-5p	0.913472	0.00536204	0.0215045	5.17024	0.0120933	0.277597	72
GPR37L1	hsa-miR-6886-3p	-3.81006	0.00268778	0.012036	0.790665	0.406613	0.999659	78
GPR37L1	hsa-miR-664a-5p	-3.81006	0.00268778	0.012036	-0.0210761	0.980419	0.999659	32
GPR83	hsa-miR-4640-5p	-3.56936	0.00626239	0.0245405	0.691376	0.635737	0.999659	54
GPR83	hsa-miR-450b-5p	-3.56936	0.00626239	0.0245405	1.08377	0.413695	0.999659	NA
GRIK5	hsa-miR-365b-5p	-2.84102	0.0243658	0.0748244	0.967405	0.297184	0.999659	NA
GRIN3A	hsa-miR-548d-3p	-6.45187	5.47e-05	0.00038914	1.07668	0.299927	0.999659	87
GRK6	hsa-miR-4726-5p	-0.464673	0.0116373	0.0410497	5.17024	0.0120933	0.277597	NA
HAP1	hsa-miR-1268a	-2.16744	0.00048771	0.00273531	1.56463	0.24536	0.999659	NA
HAP1	hsa-miR-210-5p	-2.16744	0.00048771	0.00273531	1.57774	0.302021	0.999659	NA
HELZ2	hsa-miR-1268a	-3.27819	1.36e-240	7.25e-238	1.56463	0.24536	0.999659	65
HELZ2	hsa-miR-1268b	-3.27819	1.36e-240	7.25e-238	1.05341	0.516491	0.999659	64
HLA-DOB	hsa-miR-6886-3p	-6.69251	3.32e-17	8.95e-16	0.790665	0.406613	0.999659	48
HPGD	hsa-miR-7-5p	3.03694	0.0255026	0.0774997	-0.631765	0.00031633	0.0145223	NA
HSD17B2	hsa-miR-224-5p	3.34276	2.13e-06	2.02e-05	-0.627512	0.00251077	0.0975338	NA
HSD17B2	hsa-miR-106a-5p	3.34276	2.13e-06	2.02e-05	-0.461637	0.295542	0.999659	NA
HSD17B2	hsa-miR-106b-5p	3.34276	2.13e-06	2.02e-05	-0.47574	0.512779	0.999659	NA
HSD17B2	hsa-miR-17-5p	3.34276	2.13e-06	2.02e-05	-0.278635	0.17944	0.999659	NA
HSD17B2	hsa-miR-20b-5p	3.34276	2.13e-06	2.02e-05	-0.274322	0.620849	0.999659	NA
HSD17B2	hsa-miR-584-3p	3.34276	2.13e-06	2.02e-05	-1.42673	0.328063	0.999659	NA
HSPB8	hsa-miR-642a-3p	-2.5939	6.89e-09	9.05e-08	1.38064	0.203081	0.999659	88
HYOU1	hsa-miR-6891-5p	-0.343699	0.00065402	0.00354763	-4.47336	5.73e-16	7.24e-14	NA
ID3	hsa-miR-3620-3p	-3.68314	7.17e-16	1.75e-14	0.037067	0.936869	0.999659	NA
ID4	hsa-miR-6876-5p	-3.67372	0.00558812	0.0222774	0.331841	0.766921	0.999659	87
IER2	hsa-miR-4726-5p	-1.21704	3.76e-10	5.85e-09	5.17024	0.0120933	0.277597	92
IFI27	hsa-miR-423-5p	-4.17527	1.3e-255	8.34e-253	0.131649	0.427279	0.999659	NA
IFIT1	hsa-miR-28-3p	-4.77474	0	0	-0.116451	0.627146	0.999659	NA
IFIT2	hsa-miR-4436b-3p	-7.0171	0	0	1.06001	0.506433	0.999659	84
IFNAR1	hsa-miR-4726-5p	0.41442	0.0315707	0.0915065	5.17024	0.0120933	0.277597	72
IGF2	hsa-miR-3934-5p	-5.7454	2.52e-21	8.42e-20	0.288505	0.716452	0.999659	90
IGF2	hsa-miR-1228-5p	-5.7454	2.52e-21	8.42e-20	0.192736	0.904395	0.999659	88
IGF2	hsa-miR-181a-3p	-5.7454	2.52e-21	8.42e-20	-0.0871477	0.944665	0.999659	NA
IGF2	hsa-miR-378a-5p	-5.7454	2.52e-21	8.42e-20	0.297983	0.553484	0.999659	NA
IGSF8	hsa-miR-483-3p	-0.631133	0.00202874	0.00945484	-6.25972	1.32e-14	1.34e-12	NA
IL10RA	hsa-miR-940	-4.66604	2.78e-18	7.96e-17	1.11888	0.0192613	0.40529	84
IL10RA	hsa-miR-548d-3p	-4.66604	2.78e-18	7.96e-17	1.07668	0.299927	0.999659	77
IL10RA	hsa-miR-1301-3p	-4.66604	2.78e-18	7.96e-17	1.14518	0.240361	0.999659	NA
IL10RA	hsa-miR-149-3p	-4.66604	2.78e-18	7.96e-17	2.59687	0.131027	0.999659	NA
IL10RA	hsa-miR-425-5p	-4.66604	2.78e-18	7.96e-17	-0.0326613	0.883386	0.999659	NA
IL17D	hsa-miR-96-5p	4.8246	0.0109273	0.0389569	0.318873	0.798159	0.999659	NA
IL18R1	hsa-miR-374c-5p	-2.61996	0.00017911	0.00113041	1.02076	0.365026	0.999659	NA
IL22RA1	hsa-miR-1226-5p	-2.84976	1.45e-06	1.4e-05	0.788499	0.539283	0.999659	NA
INS-IGF2	hsa-miR-378a-5p	-7.5636	3.7e-06	3.31e-05	0.297983	0.553484	0.999659	NA
INS-IGF2	hsa-miR-4763-5p	-7.5636	3.7e-06	3.31e-05	-0.552726	0.682356	0.999659	NA
INS-IGF2	hsa-miR-6858-3p	-7.5636	3.7e-06	3.31e-05	0.468442	0.709608	0.999659	NA
IRF1	hsa-miR-30b-3p	-3.96675	6.33e-202	2.6e-199	0.769484	0.0348543	0.581412	NA
IRF1	hsa-miR-1268b	-3.96675	6.33e-202	2.6e-199	1.05341	0.516491	0.999659	NA
IRF1	hsa-miR-331-3p	-3.96675	6.33e-202	2.6e-199	0.0758639	0.706466	0.999659	NA
IRF7	hsa-let-7e-3p	-3.55038	3.92e-156	1.08e-153	0.842185	0.146313	0.999659	NA
IST1	hsa-miR-4726-5p	-0.306266	0.0140059	0.0477734	5.17024	0.0120933	0.277597	90
ITGA5	hsa-miR-4726-5p	-1.59052	8.13e-08	9.33e-07	5.17024	0.0120933	0.277597	NA
ITGAM	hsa-miR-4728-5p	-3.02456	7.81e-15	1.77e-13	1.09951	0.00470553	0.15842	NA
ITSN1	hsa-miR-483-5p	-0.588982	0.00869574	0.0322763	-6.8403	5.64e-05	0.00316747	NA
JAKMIP3	hsa-miR-4728-5p	-8.54115	3.19e-08	3.89e-07	1.09951	0.00470553	0.15842	NA
JAKMIP3	hsa-miR-197-3p	-8.54115	3.19e-08	3.89e-07	0.125882	0.698795	0.999659	54
KALRN	hsa-miR-149-3p	-1.10548	0.00202282	0.00943551	2.59687	0.131027	0.999659	NA
KCNN1	hsa-miR-106a-5p	-9.12961	1.66e-09	2.38e-08	-0.461637	0.295542	0.999659	NA
KCNN1	hsa-miR-17-5p	-9.12961	1.66e-09	2.38e-08	-0.278635	0.17944	0.999659	NA
KCNN1	hsa-miR-20a-5p	-9.12961	1.66e-09	2.38e-08	0.0126248	0.983183	0.999659	NA
KCNN1	hsa-miR-20b-5p	-9.12961	1.66e-09	2.38e-08	-0.274322	0.620849	0.999659	NA
KCNN1	hsa-miR-93-5p	-9.12961	1.66e-09	2.38e-08	-0.179635	0.366282	0.999659	NA
KCNQ3	hsa-miR-483-3p	0.990155	0.00089497	0.00464388	-6.25972	1.32e-14	1.34e-12	NA
KIAA1211L	hsa-miR-4726-5p	-1.01718	0.00095298	0.00488317	5.17024	0.0120933	0.277597	NA
KLF2	hsa-miR-671-3p	-3.24517	0.000988	0.00504168	0.388918	0.710227	0.999659	86
KLF2	hsa-miR-548d-3p	-3.24517	0.000988	0.00504168	1.07668	0.299927	0.999659	77
KLK6	hsa-miR-4435	0.763871	1.55e-05	0.00012296	-5.44151	0.00835304	0.222015	66
KMO	hsa-miR-1229-3p	-4.65834	4.14e-08	4.98e-07	-0.24756	0.219303	0.999659	47
KMO	hsa-miR-6511b-3p	-4.65834	4.14e-08	4.98e-07	0.325277	0.547664	0.999659	34
KMO	hsa-miR-29a-5p	-4.65834	4.14e-08	4.98e-07	-0.884099	0.390228	0.999659	33
KMO	hsa-miR-135b-5p	-4.65834	4.14e-08	4.98e-07	-0.04491	0.879916	0.999659	NA
LAMP3	hsa-miR-188-5p	-4.57758	5.79e-231	2.73e-228	-0.148906	0.791627	0.999659	NA
LGALS9	hsa-miR-4640-5p	-3.5547	7.92e-162	2.44e-159	0.691376	0.635737	0.999659	NA
LIF	hsa-miR-4726-5p	-0.223213	0.0347778	0.0990876	5.17024	0.0120933	0.277597	68
MAFA	hsa-miR-4763-5p	-5.51892	1.6e-10	2.6e-09	-0.552726	0.682356	0.999659	NA
MAFB	hsa-miR-330-5p	-4.2281	6.84e-06	5.81e-05	0.609995	0.298627	0.999659	NA
MAFF	hsa-miR-149-3p	-1.2245	7.83e-12	1.41e-10	2.59687	0.131027	0.999659	NA
MAP3K8	hsa-miR-135b-5p	-3.74735	2.65e-109	5.43e-107	-0.04491	0.879916	0.999659	NA
MAP4K4	hsa-miR-483-5p	-1.11017	8.84e-26	3.59e-24	-6.8403	5.64e-05	0.00316747	92
MAPT	hsa-miR-6891-5p	2.88975	0.00328807	0.014227	-4.47336	5.73e-16	7.24e-14	93
MAPT	hsa-miR-7109-3p	2.88975	0.00328807	0.014227	-2.13355	0.614163	0.999659	92
MAPT	hsa-miR-6735-5p	2.88975	0.00328807	0.014227	-1.12249	0.465013	0.999659	51
MATN4	hsa-miR-4640-5p	-3.21465	0.00809769	0.0305125	0.691376	0.635737	0.999659	NA
MBOAT7	hsa-miR-4726-5p	0.496866	0.00018737	0.00117559	5.17024	0.0120933	0.277597	NA
MBTPS1	hsa-miR-4726-5p	0.697606	2.41e-08	2.99e-07	5.17024	0.0120933	0.277597	NA
MDGA1	hsa-miR-149-3p	-1.66789	1.05e-06	1.04e-05	2.59687	0.131027	0.999659	82
MED12L	hsa-miR-548a-3p	-3.21349	1.23e-49	9.65e-48	0.65063	0.64934	0.999659	NA
MEFV	hsa-miR-30b-3p	-3.8836	0.00162133	0.00775702	0.769484	0.0348543	0.581412	NA
MGLL	hsa-miR-7109-3p	1.90508	1.58e-18	4.61e-17	-2.13355	0.614163	0.999659	97
MICALL1	hsa-miR-483-3p	0.390987	0.0112387	0.0398367	-6.25972	1.32e-14	1.34e-12	NA
MLPH	hsa-miR-7109-3p	1.69536	0.00149584	0.00723877	-2.13355	0.614163	0.999659	NA
MMAB	hsa-miR-6891-5p	0.764136	0.00085945	0.00448426	-4.47336	5.73e-16	7.24e-14	69
MMD2	hsa-miR-539-5p	-8.79392	8.79e-09	1.14e-07	-0.617123	0.372517	0.999659	NA
MMP24	hsa-miR-4435	1.25792	7.92e-10	1.19e-08	-5.44151	0.00835304	0.222015	NA
MT1M	hsa-miR-30c-2-3p	5.69849	0.00082718	0.00435563	0.258987	0.279179	0.999659	99
MXD4	hsa-miR-6747-3p	2.24583	1.21e-11	2.14e-10	-2.45686	0.143715	0.999659	74
MYL9	hsa-miR-6747-3p	2.52823	4.45e-14	9.61e-13	-2.45686	0.143715	0.999659	78
MYLK	hsa-miR-155-3p	1.67674	3.83e-12	7.07e-11	-3.78483	4.57e-19	1.15e-16	74
MYO9A	hsa-miR-4726-5p	0.811406	5.47e-06	4.73e-05	5.17024	0.0120933	0.277597	55
N4BP3	hsa-miR-4435	-0.816618	0.00876948	0.0324635	-5.44151	0.00835304	0.222015	33
NAA60	hsa-miR-6891-5p	-0.767583	7.4e-05	0.00051139	-4.47336	5.73e-16	7.24e-14	76
NAA60	hsa-miR-483-3p	-0.767583	7.4e-05	0.00051139	-6.25972	1.32e-14	1.34e-12	NA
NCALD	hsa-miR-6779-5p	-9.12735	1.54e-09	2.22e-08	-0.123775	0.919534	0.999659	71
NCALD	hsa-miR-181a-2-3p	-9.12735	1.54e-09	2.22e-08	-0.118489	0.897166	0.999659	NA
NCALD	hsa-miR-6826-3p	-9.12735	1.54e-09	2.22e-08	-0.484436	0.765092	0.999659	NA
NCOA7	hsa-miR-642a-3p	-3.03894	1.46e-120	3.28e-118	1.38064	0.203081	0.999659	98
NEU4	hsa-miR-6799-3p	-4.84127	0.00020426	0.00126862	-0.386723	0.795529	0.999659	99
NEU4	hsa-miR-4640-5p	-4.84127	0.00020426	0.00126862	0.691376	0.635737	0.999659	94
NEU4	hsa-miR-1226-5p	-4.84127	0.00020426	0.00126862	0.788499	0.539283	0.999659	NA
NEU4	hsa-miR-3615	-4.84127	0.00020426	0.00126862	0.378867	0.447626	0.999659	NA
NFKBIA	hsa-miR-378a-5p	-3.95405	8.69e-254	5.16e-251	0.297983	0.553484	0.999659	98
NFKBIZ	hsa-miR-190b-5p	-2.34463	3.73e-97	6.28e-95	1.69265	0.235652	0.999659	NA
NKAIN1	hsa-miR-4436b-3p	-3.74085	0.0180041	0.0586874	1.06001	0.506433	0.999659	85
NKAIN1	hsa-miR-6802-3p	-3.74085	0.0180041	0.0586874	1.95756	0.248583	0.999659	NA
NKAIN1	hsa-miR-6884-3p	-3.74085	0.0180041	0.0586874	-0.0366037	0.961518	0.999659	NA
NLRC5	hsa-let-7b-5p	-3.94931	1.8e-95	2.97e-93	0.328682	0.0364257	0.581412	NA
NLRC5	hsa-miR-3138	-3.94931	1.8e-95	2.97e-93	-0.0163329	0.990608	0.999659	NA
NLRC5	hsa-miR-331-3p	-3.94931	1.8e-95	2.97e-93	0.0758639	0.706466	0.999659	NA
NLRP3	hsa-miR-1226-5p	-2.82448	0.00250185	0.0113397	0.788499	0.539283	0.999659	47
NOD2	hsa-miR-4745-5p	-4.71538	1.73e-05	0.0001359	-0.338089	0.711773	0.999659	80
NPTX1	hsa-miR-130a-3p	-5.4353	5.39e-08	6.38e-07	-0.130685	0.686486	0.999659	93
NPTX1	hsa-miR-130b-3p	-5.4353	5.39e-08	6.38e-07	-0.0054872	0.978107	0.999659	89
NPTX1	hsa-miR-6858-5p	-5.4353	5.39e-08	6.38e-07	0.391964	0.792289	0.999659	71
NPTX1	hsa-miR-210-5p	-5.4353	5.39e-08	6.38e-07	1.57774	0.302021	0.999659	49
NPTX1	hsa-miR-1226-5p	-5.4353	5.39e-08	6.38e-07	0.788499	0.539283	0.999659	NA
NPTX1	hsa-miR-502-5p	-5.4353	5.39e-08	6.38e-07	-0.490537	0.570634	0.999659	NA
NR4A3	hsa-miR-106b-5p	-5.46214	5.3e-08	6.29e-07	-0.47574	0.512779	0.999659	94
NUDT16	hsa-miR-4463	0.480942	0.0009406	0.00483365	-5.87486	3.79e-07	2.73e-05	90
OAF	hsa-miR-4726-5p	-0.861126	0.0019169	0.00899353	5.17024	0.0120933	0.277597	88
OAS1	hsa-miR-6876-5p	-3.43577	5.28e-285	3.85e-282	0.331841	0.766921	0.999659	94
OAS2	hsa-miR-141-3p	-4.4872	0	0	0.118256	0.668693	0.999659	99
OAS2	hsa-miR-139-5p	-4.4872	0	0	0.322299	0.652497	0.999659	NA
OAS2	hsa-miR-641	-4.4872	0	0	-0.801958	0.577055	0.999659	NA
OASL	hsa-miR-676-3p	-6.56732	0	0	0.0523125	0.956177	0.999659	NA
OLFM3	hsa-miR-335-3p	-7.09593	3.05e-05	0.00022946	-0.173457	0.562852	0.999659	91
OLFM3	hsa-miR-181a-2-3p	-7.09593	3.05e-05	0.00022946	-0.118489	0.897166	0.999659	NA
OLFM3	hsa-miR-18a-5p	-7.09593	3.05e-05	0.00022946	-0.633638	0.505035	0.999659	NA
PATL2	hsa-miR-106b-5p	-5.38145	2.69e-21	8.95e-20	-0.47574	0.512779	0.999659	NA
PATL2	hsa-miR-20a-5p	-5.38145	2.69e-21	8.95e-20	0.0126248	0.983183	0.999659	NA
PATL2	hsa-miR-20b-5p	-5.38145	2.69e-21	8.95e-20	-0.274322	0.620849	0.999659	NA
PATL2	hsa-miR-93-5p	-5.38145	2.69e-21	8.95e-20	-0.179635	0.366282	0.999659	NA
PDCD1LG2	hsa-miR-3934-5p	-6.60759	0.0002346	0.0014323	0.288505	0.716452	0.999659	92
PDP2	hsa-miR-483-3p	0.773235	0.00044425	0.0025145	-6.25972	1.32e-14	1.34e-12	NA
PDPR	hsa-miR-4726-5p	0.691379	3.85e-06	3.43e-05	5.17024	0.0120933	0.277597	82
PDXK	hsa-miR-5100	0.778287	3.7e-12	6.84e-11	-3.15936	0.0702625	0.888948	97
PDZD2	hsa-miR-548d-3p	-2.54645	7.16e-15	1.64e-13	1.07668	0.299927	0.999659	77
PHACTR4	hsa-miR-149-3p	-1.50875	2.59e-22	9.01e-21	2.59687	0.131027	0.999659	53
PHLDB2	hsa-miR-6891-5p	-0.716895	1.99e-06	1.88e-05	-4.47336	5.73e-16	7.24e-14	NA
PLA2G4C	hsa-miR-1296-5p	-3.71972	6.32e-38	3.87e-36	0.875148	0.0921911	0.990564	NA
PLA2G4C	hsa-miR-6511b-3p	-3.71972	6.32e-38	3.87e-36	0.325277	0.547664	0.999659	NA
PLAC8	hsa-miR-27b-3p	-4.56164	6.42e-10	9.72e-09	0.0248211	0.89982	0.999659	NA
PLAC8	hsa-miR-98-5p	-4.56164	6.42e-10	9.72e-09	0.172726	0.28337	0.999659	NA
PLEKHA4	hsa-miR-6803-3p	-3.38121	4.4e-181	1.57e-178	2.04127	0.216394	0.999659	69
PLEKHB1	hsa-miR-4284	0.906339	2.33e-09	3.28e-08	-3.02436	1.12e-17	1.89e-15	94
PLEKHG7	hsa-miR-340-5p	-3.94145	7.59e-10	1.14e-08	0.320592	0.809134	0.999659	97
PNPLA2	hsa-miR-149-3p	-1.08127	2.92e-08	3.59e-07	2.59687	0.131027	0.999659	96
PNPO	hsa-miR-4726-5p	0.459689	0.00034983	0.00204138	5.17024	0.0120933	0.277597	NA
PPM1K	hsa-miR-3613-5p	-3.01598	1.71e-64	1.74e-62	0.809601	0.528854	0.999659	NA
PPM1K	hsa-miR-4742-5p	-3.01598	1.71e-64	1.74e-62	0.715823	0.648528	0.999659	NA
PPP1R15A	hsa-miR-940	-4.51378	0	0	1.11888	0.0192613	0.40529	NA
PRDM5	hsa-miR-4435	0.682977	0.0288392	0.0852663	-5.44151	0.00835304	0.222015	NA
PROX1	hsa-miR-574-5p	-6.80729	0.0001064	0.00070745	-1.17456	0.487006	0.999659	78
PROX1	hsa-miR-548o-3p	-6.80729	0.0001064	0.00070745	0.0248297	0.977294	0.999659	69
PROX1	hsa-miR-570-3p	-6.80729	0.0001064	0.00070745	-0.380174	0.75644	0.999659	48
PTP4A3	hsa-miR-4726-5p	1.05693	0.0332987	0.095622	5.17024	0.0120933	0.277597	86
RANBP3	hsa-miR-483-3p	-0.418665	0.00831081	0.0311062	-6.25972	1.32e-14	1.34e-12	NA
RBPJL	hsa-miR-1180-5p	-6.80729	0.0001064	0.00070745	1.08795	0.4194	0.999659	71
RCAN3	hsa-miR-4435	0.777211	0.00657671	0.0255136	-5.44151	0.00835304	0.222015	57
RGP1	hsa-miR-155-3p	0.330444	0.0195698	0.0630343	-3.78483	4.57e-19	1.15e-16	46
RND1	hsa-miR-4640-3p	-3.4541	1.32e-23	4.87e-22	0.261238	0.660978	0.999659	NA
RND1	hsa-miR-6876-5p	-3.4541	1.32e-23	4.87e-22	0.331841	0.766921	0.999659	NA
RND1	hsa-miR-6886-3p	-3.4541	1.32e-23	4.87e-22	0.790665	0.406613	0.999659	NA
RPL13	hsa-miR-4726-5p	0.43357	2.07e-05	0.00016103	5.17024	0.0120933	0.277597	55
RPL28	hsa-miR-4726-5p	-0.391437	0.00429447	0.0177973	5.17024	0.0120933	0.277597	58
RTP4	hsa-miR-3605-5p	-4.62182	1.14e-126	2.64e-124	-0.477792	0.673618	0.999659	91
RTP4	hsa-miR-452-5p	-4.62182	1.14e-126	2.64e-124	-0.120124	0.727823	0.999659	NA
RUFY4	hsa-miR-18a-3p	-7.25549	1.78e-06	1.69e-05	-0.146488	0.755976	0.999659	91
RUSC1	hsa-miR-483-5p	-0.402423	0.0227967	0.07107	-6.8403	5.64e-05	0.00316747	99
SAMHD1	hsa-miR-210-5p	-2.52733	3.74e-142	9.52e-140	1.57774	0.302021	0.999659	48
SAMHD1	hsa-miR-1268a	-2.52733	3.74e-142	9.52e-140	1.56463	0.24536	0.999659	NA
SEC16B	hsa-miR-149-3p	-3.70328	5.72e-29	2.63e-27	2.59687	0.131027	0.999659	NA
SEC16B	hsa-miR-34a-5p	-3.70328	5.72e-29	2.63e-27	-0.075259	0.914281	0.999659	NA
SEC16B	hsa-miR-939-5p	-3.70328	5.72e-29	2.63e-27	0.816826	0.499393	0.999659	NA
SETD5	hsa-miR-483-3p	-1.00793	2.74e-16	6.91e-15	-6.25972	1.32e-14	1.34e-12	NA
SFSWAP	hsa-miR-483-3p	-0.591916	3.49e-05	0.00025904	-6.25972	1.32e-14	1.34e-12	NA
SH2D4B	hsa-miR-1270	-3.85296	0.0106161	0.0380764	0.0507673	0.953297	0.999659	96
SHFM1	hsa-miR-4726-5p	-0.467164	0.0203538	0.0650591	5.17024	0.0120933	0.277597	NA
SIX1	hsa-miR-149-3p	-2.16977	5.47e-05	0.00038914	2.59687	0.131027	0.999659	NA
SKIV2L	hsa-miR-4726-5p	-1.09133	1.27e-19	3.84e-18	5.17024	0.0120933	0.277597	NA
SLC16A9	hsa-miR-182-5p	-4.77559	1.09e-08	1.4e-07	0.0192168	0.938237	0.999659	95
SLC16A9	hsa-miR-98-5p	-4.77559	1.09e-08	1.4e-07	0.172726	0.28337	0.999659	61
SLC16A9	hsa-miR-377-3p	-4.77559	1.09e-08	1.4e-07	-0.73393	0.634149	0.999659	NA
SLC35C1	hsa-miR-4726-5p	0.572733	0.0082545	0.0309868	5.17024	0.0120933	0.277597	NA
SLC44A2	hsa-miR-4435	0.500578	7.06e-05	0.00049099	-5.44151	0.00835304	0.222015	72
SLC8A2	hsa-miR-320a-5p	-5.49763	0.00124639	0.00618013	-0.408905	0.47779	0.999659	NA
SLC8A2	hsa-miR-6734-3p	-5.49763	0.00124639	0.00618013	-0.177928	0.86682	0.999659	NA
SLFN5	hsa-miR-4728-5p	-2.58765	3.03e-102	5.51e-100	1.09951	0.00470553	0.15842	NA
SNAI1	hsa-miR-30b-5p	-4.20028	1.37e-12	2.62e-11	-0.0391236	0.886144	0.999659	98
SNAI1	hsa-miR-500a-3p	-4.20028	1.37e-12	2.62e-11	0.184937	0.618817	0.999659	73
SNPH	hsa-miR-6803-3p	-2.62118	2.04e-11	3.53e-10	2.04127	0.216394	0.999659	84
SNX17	hsa-miR-4435	0.442693	0.00202427	0.00943705	-5.44151	0.00835304	0.222015	82
SNX9	hsa-miR-4726-5p	0.393225	0.0122893	0.0428962	5.17024	0.0120933	0.277597	81
SPAG17	hsa-miR-181b-3p	-6.54114	5.45e-09	7.27e-08	0.756073	0.404736	0.999659	NA
SPAG17	hsa-miR-3605-5p	-6.54114	5.45e-09	7.27e-08	-0.477792	0.673618	0.999659	NA
SPOCK2	hsa-miR-6747-3p	1.16761	1.46e-36	8.42e-35	-2.45686	0.143715	0.999659	NA
SPRR3	hsa-miR-574-5p	2.84167	0.0143505	0.0487529	-1.17456	0.487006	0.999659	97
SSTR2	hsa-miR-4728-5p	-3.32715	3.31e-07	3.5e-06	1.09951	0.00470553	0.15842	65
SSTR2	hsa-miR-362-5p	-3.32715	3.31e-07	3.5e-06	0.518752	0.426658	0.999659	NA
STARD5	hsa-miR-1910-5p	-2.80436	4.56e-09	6.15e-08	1.02474	0.480201	0.999659	NA
STAT6	hsa-miR-4726-5p	-0.345527	0.00248096	0.011261	5.17024	0.0120933	0.277597	NA
SYNPO2	hsa-miR-32-3p	-5.53018	1.18e-10	1.94e-09	0.435614	0.304145	0.999659	85
SYNPO2	hsa-miR-335-5p	-5.53018	1.18e-10	1.94e-09	-0.238562	0.284444	0.999659	NA
SYNPO2	hsa-miR-582-5p	-5.53018	1.18e-10	1.94e-09	-0.59811	0.717294	0.999659	NA
TAF8	hsa-miR-4726-5p	-0.804376	1.68e-06	1.62e-05	5.17024	0.0120933	0.277597	76
TBC1D16	hsa-miR-483-3p	0.627701	9.9e-05	0.00066529	-6.25972	1.32e-14	1.34e-12	NA
TBX3	hsa-miR-149-3p	-1.95128	0.0226738	0.0707833	2.59687	0.131027	0.999659	NA
TEX14	hsa-miR-30a-3p	-3.53756	0.00052451	0.00292227	0.140935	0.39931	0.999659	75
TEX14	hsa-miR-197-3p	-3.53756	0.00052451	0.00292227	0.125882	0.698795	0.999659	NA
TMEM229B	hsa-miR-125a-5p	-3.60475	1.24e-07	1.38e-06	0.102685	0.531341	0.999659	89
TMEM229B	hsa-miR-1228-3p	-3.60475	1.24e-07	1.38e-06	0.152149	0.904452	0.999659	NA
TMEM239	hsa-miR-301a-3p	-7.27028	1.41e-05	0.0001127	-0.0887017	0.835398	0.999659	NA
TNF	hsa-miR-939-5p	-5.68003	3.66e-11	6.21e-10	0.816826	0.499393	0.999659	89
TNFRSF9	hsa-miR-106b-5p	-6.08295	1.37e-16	3.53e-15	-0.47574	0.512779	0.999659	NA
TNFRSF9	hsa-miR-128-3p	-6.08295	1.37e-16	3.53e-15	-0.0846878	0.693209	0.999659	NA
TNFSF10	hsa-miR-642a-3p	-3.80933	1.99e-272	1.39e-269	1.38064	0.203081	0.999659	NA
TNFSF13B	hsa-miR-30d-3p	-5.96234	2.44e-21	8.15e-20	-0.408973	0.395161	0.999659	99
TPD52L2	hsa-miR-6891-5p	0.458648	9.74e-06	8.06e-05	-4.47336	5.73e-16	7.24e-14	95
TPM1	hsa-miR-4726-5p	1.38604	3.43e-55	3e-53	5.17024	0.0120933	0.277597	NA
TRAF1	hsa-miR-3605-5p	-4.9224	7.83e-18	2.19e-16	-0.477792	0.673618	0.999659	39
TRIM21	hsa-miR-6776-3p	-2.27366	2.07e-71	2.34e-69	1.64334	0.255435	0.999659	NA
TRIM22	hsa-miR-199a-3p	-5.71508	0	0	-0.114086	0.935071	0.999659	NA
TRIM22	hsa-miR-199b-3p	-5.71508	0	0	-0.114086	0.935071	0.999659	NA
TRIM22	hsa-miR-543	-5.71508	0	0	-0.202471	0.72817	0.999659	NA
TRIM67	hsa-miR-30e-3p	-5.5849	0.00092053	0.0047512	-0.0300665	0.878282	0.999659	68
TRIM67	hsa-miR-23a-5p	-5.5849	0.00092053	0.0047512	0.296582	0.339625	0.999659	56
TRIM67	hsa-miR-374c-5p	-5.5849	0.00092053	0.0047512	1.02076	0.365026	0.999659	38
TRIM67	hsa-miR-494-3p	-5.5849	0.00092053	0.0047512	1.11422	0.385468	0.999659	NA
TRIM67	hsa-miR-760	-5.5849	0.00092053	0.0047512	0.276641	0.609922	0.999659	NA
TRPA1	hsa-miR-190b-5p	-6.56604	0.00029064	0.00173516	1.69265	0.235652	0.999659	NA
TRPA1	hsa-miR-330-5p	-6.56604	0.00029064	0.00173516	0.609995	0.298627	0.999659	NA
TRPA1	hsa-miR-363-3p	-6.56604	0.00029064	0.00173516	-0.0048815	0.993721	0.999659	NA
TTC9B	hsa-miR-6803-3p	-4.91099	3.37e-06	3.05e-05	2.04127	0.216394	0.999659	NA
TTR	hsa-miR-141-3p	3.89271	0.0217564	0.0687178	0.118256	0.668693	0.999659	NA
UBASH3A	hsa-miR-6826-3p	-7.89964	7.45e-07	7.53e-06	-0.484436	0.765092	0.999659	NA
UNC5A	hsa-miR-483-3p	1.11946	0.00016184	0.00102953	-6.25972	1.32e-14	1.34e-12	NA
VASH1	hsa-miR-6799-3p	3.32176	0.0136459	0.0467221	-0.386723	0.795529	0.999659	98
VOPP1	hsa-miR-483-3p	0.306472	0.0243555	0.0748113	-6.25972	1.32e-14	1.34e-12	NA
XAF1	hsa-miR-330-5p	-4.08362	3.69e-175	1.26e-172	0.609995	0.298627	0.999659	NA
ZBTB20	hsa-miR-4435	-1.44873	4.67e-23	1.69e-21	-5.44151	0.00835304	0.222015	59
ZC3HAV1	hsa-miR-224-5p	-4.34398	0	0	-0.627512	0.00251077	0.0975338	NA
ZC3HAV1	hsa-let-7i-3p	-4.34398	0	0	0.445428	0.05709	0.888948	81
ZC3HAV1	hsa-miR-589-3p	-4.34398	0	0	0.377244	0.64155	0.999659	30
ZC3HAV1	hsa-miR-106a-5p	-4.34398	0	0	-0.461637	0.295542	0.999659	NA
ZC3HAV1	hsa-miR-140-3p	-4.34398	0	0	-0.0641531	0.889632	0.999659	NA
ZC3HAV1	hsa-miR-17-5p	-4.34398	0	0	-0.278635	0.17944	0.999659	NA
ZC3HAV1	hsa-miR-20a-5p	-4.34398	0	0	0.0126248	0.983183	0.999659	NA
ZC3HAV1	hsa-miR-20b-5p	-4.34398	0	0	-0.274322	0.620849	0.999659	NA
ZC3HAV1	hsa-miR-423-5p	-4.34398	0	0	0.131649	0.427279	0.999659	NA
ZEB2	hsa-miR-7-5p	-7.15409	1.58e-29	7.35e-28	-0.631765	0.00031633	0.0145223	NA
ZEB2	hsa-miR-335-5p	-7.15409	1.58e-29	7.35e-28	-0.238562	0.284444	0.999659	89
ZEB2	hsa-miR-6876-5p	-7.15409	1.58e-29	7.35e-28	0.331841	0.766921	0.999659	84
ZEB2	hsa-miR-574-5p	-7.15409	1.58e-29	7.35e-28	-1.17456	0.487006	0.999659	78
ZEB2	hsa-miR-641	-7.15409	1.58e-29	7.35e-28	-0.801958	0.577055	0.999659	39
ZEB2	hsa-miR-221-5p	-7.15409	1.58e-29	7.35e-28	0.381924	0.62723	0.999659	NA
ZFPM2	hsa-miR-429	-7.8164	1.21e-06	1.19e-05	-0.197702	0.430988	0.999659	98
ZFYVE26	hsa-miR-4435	-1.04627	1.05e-12	2.04e-11	-5.44151	0.00835304	0.222015	NA
ZNF300	hsa-miR-6891-5p	-0.599802	0.00863047	0.0320749	-4.47336	5.73e-16	7.24e-14	NA
ZNF442	hsa-miR-17-5p	-4.05766	4.14e-14	8.94e-13	-0.278635	0.17944	0.999659	NA
ZNF442	hsa-miR-20a-5p	-4.05766	4.14e-14	8.94e-13	0.0126248	0.983183	0.999659	NA
ZNF442	hsa-miR-20b-5p	-4.05766	4.14e-14	8.94e-13	-0.274322	0.620849	0.999659	NA
ZNF704	hsa-miR-483-3p	-2.08939	1.17e-12	2.27e-11	-6.25972	1.32e-14	1.34e-12	NA
ZNF736	hsa-miR-483-3p	-0.58361	0.0299284	0.0876886	-6.25972	1.32e-14	1.34e-12	NA

## Sheet: ST9
Supplementary Table 9. mirTarRnaSeq miRNA-mRNA interelation analysis present in both time point for COVID-19 infected vs uninfected in both lung epithelial cells and human blood. Note hsa-miR-483-3p was not available in the TargetScan miRNA list of miRNAs.
miRNA	mRNA	miRandaScore	mirTarRnaSeq_Pvalue	TimePoint	TargetScan	Note
hsa-miR-6735-5p	APOL3	171	0.0228	2021-04-12	81	Although APOL3 is not differentially expressed in lung cell is in this time point the relatioship still exists
hsa-miR-6735-5p	APOL3	171	0.0228	2021-04-24	81
hsa-miR-6734-5p	BCAM	169	0.0254	2021-12-24	82	BCAM not differentially expressed in the lung cells however the relationship is identified
hsa-miR-5090	DBP	169	0.0244	2021-12-24	85
hsa-miR-374a-3p	LIN7A	171	0.017	2021-12-24	95
hsa-miR-5090	PEX14	172	0.0141	2021-12-24	95
hsa-miR-6747-3p	IL7R	169	0.0333	2021-12-24	98
hsa-miR-483-3p	ARHGAP5	175	0.0284	2021-12-24	Does Not Exist
hsa-miR-483-3p	CCDC174	173	0.0374	2021-12-24	Does Not Exist
hsa-miR-483-3p	COA3	172	0.0208	2021-12-24	Does Not Exist
hsa-miR-483-3p	CREBBP	173	0.0252	2021-12-24	Does Not Exist
hsa-miR-483-3p	CREBL2	172	0.0233	2021-12-24	Does Not Exist
hsa-miR-483-3p	DAG1	171	0.0109	2021-12-24	Does Not Exist
hsa-miR-483-3p	DOLPP1	179	0.0174	2021-12-24	Does Not Exist
hsa-miR-483-3p	EI24	169	0.0226	2021-12-24	Does Not Exist
hsa-miR-483-3p	ERGIC3	173	0.0113	2021-12-24	Does Not Exist
hsa-miR-483-3p	LGALS9	169	0.0427	2021-12-24	Does Not Exist
hsa-miR-483-3p	NSMCE1	171	0.0142	2021-12-24	Does Not Exist
hsa-miR-483-3p	PHKG2	169	0.0335	2021-12-24	Does Not Exist
hsa-miR-483-3p	PLAGL2	170	0.014	2021-12-24	Does Not Exist
hsa-miR-483-3p	POM121	169	0.0168	2021-12-24	Does Not Exist
hsa-miR-483-3p	RANBP3	173	0.019	2021-12-24	Does Not Exist
hsa-miR-483-3p	SETD5	169	0.0288	2021-12-24	Does Not Exist
hsa-miR-483-3p	SFSWAP	175	0.0151	2021-12-24	Does Not Exist
hsa-miR-483-3p	SPINT1	170	0.0388	2021-12-24	Does Not Exist
hsa-miR-483-3p	STYX	174	0.0317	2021-12-24	Does Not Exist
hsa-miR-483-3p	TBRG1	169	0.0441	2021-12-24	Does Not Exist
hsa-miR-483-3p	THRA	169	0.0285	2021-12-24	Does Not Exist
hsa-miR-483-3p	TMEM179B	169	0.0236	2021-12-24	Does Not Exist
hsa-miR-483-3p	TMEM223	169	0.0285	2021-12-24	Does Not Exist
hsa-miR-483-3p	TTC31	170	0.0071	2021-12-24	Does Not Exist
hsa-miR-483-3p	ZNF736	171	0.037	2021-12-24	Does Not Exist
hsa-miR-483-3p	ARHGAP5	175	0.0284	2021-04-24	Does Not Exist
hsa-miR-483-3p	CCDC174	173	0.0374	2021-04-24	Does Not Exist
hsa-miR-483-3p	COA3	172	0.0208	2021-04-24	Does Not Exist
hsa-miR-483-3p	CREBBP	173	0.0252	2021-04-24	Does Not Exist
hsa-miR-483-3p	CREBL2	172	0.0233	2021-04-24	Does Not Exist
hsa-miR-483-3p	DAG1	171	0.0109	2021-04-24	Does Not Exist
hsa-miR-483-3p	DOLPP1	179	0.0174	2021-04-24	Does Not Exist
hsa-miR-483-3p	EI24	169	0.0226	2021-04-24	Does Not Exist
hsa-miR-483-3p	ERGIC3	173	0.0113	2021-04-24	Does Not Exist
hsa-miR-483-3p	NSMCE1	171	0.0142	2021-04-24	Does Not Exist
hsa-miR-483-3p	PHF7	169	0.0127	2021-04-24	Does Not Exist
hsa-miR-483-3p	PHKG2	169	0.0335	2021-04-24	Does Not Exist
hsa-miR-483-3p	PLAGL2	170	0.014	2021-04-24	Does Not Exist
hsa-miR-483-3p	POM121	169	0.0168	2021-04-24	Does Not Exist
hsa-miR-483-3p	RANBP3	173	0.019	2021-04-24	Does Not Exist
hsa-miR-483-3p	SETD5	169	0.0288	2021-04-24	Does Not Exist
hsa-miR-483-3p	SFSWAP	175	0.0151	2021-04-24	Does Not Exist
hsa-miR-483-3p	SPINT1	170	0.0388	2021-04-24	Does Not Exist
hsa-miR-483-3p	STYX	174	0.0317	2021-04-24	Does Not Exist
hsa-miR-483-3p	TBRG1	169	0.0441	2021-04-24	Does Not Exist
hsa-miR-483-3p	THRA	169	0.0285	2021-04-24	Does Not Exist
hsa-miR-483-3p	TMEM179B	169	0.0236	2021-04-24	Does Not Exist
hsa-miR-483-3p	TMEM223	169	0.0285	2021-04-24	Does Not Exist
hsa-miR-483-3p	TTC31	170	0.0071	2021-04-24	Does Not Exist
hsa-miR-483-3p	ZNF736	171	0.0374	2021-04-24	Does Not Exist
hsa-miR-3613-5p	ARRDC3	172	0.0098	2021-04-24	NA
hsa-miR-6747-3p	SPOCK2	174	0.0058	2021-04-12	NA
hsa-miR-6747-3p	SPOCK2	174	0.0058	2021-04-24	NA
hsa-miR-6825-5p	APOL3	175	0.0379	2021-04-24	NA
hsa-miR-7-5p	HPGD	173	0.0353	2021-04-24	NA

## Sheet: ST10
Supplementary Table 10. Differential expression mRNA analysis for control (No COVID-19) versus acute covid infection in 8 patients (4 control and 4 covid acute patients).
Gene Name	baseMean	log2FoldChange	lfcSE	pvalue	padj
S100A12	940.539	-6.16833	0.2993	2.27e-94	2.13e-90
SRGN	1395.82	-4.47445	0.234385	3.04e-81	1.42e-77
S100A8	11060.2	-6.5657	0.415481	2.98e-56	9.3e-53
IL1R2	394.94	-8.66234	0.59677	9.68e-48	2.27e-44
GCA	202.009	-5.96144	0.432333	2.97e-43	5.56e-40
FCGR3B	404.261	-6.70628	0.489583	1.04e-42	1.63e-39
NAMPT	283.095	-6.90969	0.507211	2.93e-42	3.91e-39
ALOX5AP	354.226	-4.57117	0.342793	1.45e-40	1.69e-37
VNN2	267.55	-5.90989	0.447585	8.32e-40	8.66e-37
RGS2	652.312	-5.41655	0.411312	1.32e-39	1.24e-36
AQP9	257.891	-6.48539	0.51044	5.51e-37	4.69e-34
S100A9	15962.5	-5.45459	0.436567	8.02e-36	6.26e-33
SDCBP	233.843	-4.14716	0.340951	4.86e-34	3.5e-31
CKLF	172.87	-4.53702	0.37346	5.84e-34	3.9e-31
NCF2	274.034	-3.53684	0.302953	1.72e-31	1.07e-28
ACSL1	196.398	-5.31549	0.458435	4.38e-31	2.56e-28
SAT1	551.712	-2.93758	0.257733	4.29e-30	2.36e-27
CXCR2	341.789	-5.59659	0.493113	7.46e-30	3.88e-27
FPR1	813.145	-4.68713	0.413536	8.88e-30	4.37e-27
CD74	543.244	3.71817	0.330139	2.01e-29	9.41e-27
BRI3	147.475	-3.56744	0.321074	1.11e-28	4.75e-26
HMGB2	225.909	-3.66199	0.3296	1.12e-28	4.75e-26
ALPL	93.7263	-5.03515	0.457086	3.21e-28	1.31e-25
MNDA	435.214	-4.41636	0.404175	8.58e-28	3.34e-25
IFITM2	3753.37	-4.88598	0.451098	2.45e-27	9.16e-25
BCL2A1	213.222	-5.47641	0.509822	6.48e-27	2.33e-24
AHNAK	81.0659	4.70106	0.45064	1.77e-25	6.14e-23
MSRB1	294.306	-4.22821	0.408338	3.99e-25	1.33e-22
FPR2	96.1436	-4.4997	0.435352	4.86e-25	1.57e-22
ATP6V0B	113.378	-3.52345	0.341127	5.22e-25	1.63e-22
ABHD5	64.0632	-4.76798	0.462101	5.84e-25	1.76e-22
GMFG	394.553	-3.21578	0.314258	1.41e-24	4.13e-22
FCGR2A	196.359	-4.52452	0.448101	5.69e-24	1.61e-21
CLEC7A	104.27	-3.87744	0.39003	2.75e-23	7.57e-21
VMP1	111.137	-3.53778	0.357876	4.81e-23	1.29e-20
TLR1	100.303	-4.82446	0.492155	1.1e-22	2.85e-20
SNORA73B	7402.17	-3.48268	0.358579	2.67e-22	6.75e-20
BCL6	105.538	-3.80864	0.393497	3.71e-22	9.13e-20
KLHL2	49.2584	-4.79383	0.497486	5.63e-22	1.35e-19
TLR2	164.603	-4.72865	0.491242	6.22e-22	1.45e-19
CLEC4E	73.442	-6.23487	0.653318	1.38e-21	3.16e-19
EVL	59.4943	3.98062	0.419733	2.45e-21	5.47e-19
MXD1	110.22	-4.18724	0.442349	2.91e-21	6.33e-19
CXCR1	248.275	-5.14991	0.545058	3.44e-21	7.32e-19
CMTM6	76.7691	-3.40254	0.361673	5.07e-21	1.05e-18
IFNGR1	102.382	-3.25181	0.346312	6.01e-21	1.22e-18
SCARNA9	1244.69	-3.49683	0.378386	2.43e-20	4.84e-18
LRRK2	89.1961	-4.16698	0.453561	4.03e-20	7.86e-18
CD63	102.562	-2.88409	0.314422	4.61e-20	8.81e-18
B2M	432.576	-2.8693	0.313491	5.55e-20	1.04e-17
SNORA50C	78.871	-9.96225	1.0914	6.98e-20	1.28e-17
H3.3B	197.427	-2.84949	0.31225	7.13e-20	1.28e-17
DGAT2	42.1322	-4.74907	0.520728	7.51e-20	1.33e-17
IFITM3	2216.23	-4.9857	0.548443	9.85e-20	1.71e-17
S1PR4	133.193	-2.90695	0.3199	1.02e-19	1.73e-17
CDA	67.0167	-4.97803	0.548778	1.18e-19	1.97e-17
TPST1	46.6798	-5.93482	0.655139	1.32e-19	2.16e-17
GNG10	46.1491	-5.26335	0.581821	1.48e-19	2.39e-17
BASP1	107.968	-3.87936	0.429691	1.74e-19	2.77e-17
AP2A1	124.77	3.13056	0.348014	2.35e-19	3.67e-17
DUSP1	363.657	-3.64737	0.405807	2.52e-19	3.86e-17
ETS1	49.2843	4.24606	0.473406	2.99e-19	4.51e-17
NOP10	197.911	-2.57506	0.287819	3.66e-19	5.44e-17
NABP1	61.6318	-3.9911	0.452411	1.13e-18	1.65e-16
RAB31	71.0087	-3.11476	0.353323	1.19e-18	1.71e-16
SLPI	103.9	-7.12372	0.809477	1.36e-18	1.93e-16
EEF2	434.654	3.35438	0.382314	1.73e-18	2.41e-16
FBXL5	151.514	-3.86103	0.443233	3.01e-18	4.14e-16
TMEM71	65.0047	-3.53833	0.406946	3.47e-18	4.71e-16
PHC2	98.0134	-3.63113	0.419501	4.89e-18	6.54e-16
KCNJ15	76.8635	-6.32865	0.732693	5.74e-18	7.57e-16
PLBD1	57.7263	-3.65772	0.423922	6.23e-18	8.1e-16
HSD17B11	68.1166	-3.40435	0.395618	7.62e-18	9.77e-16
C5AR1	96.2511	-3.3853	0.394549	9.47e-18	1.2e-15
PELI1	66.3681	-3.90384	0.455499	1.03e-17	1.27e-15
TDP2	53.5668	-3.17361	0.370297	1.03e-17	1.27e-15
TLR4	48.3974	-4.96592	0.580136	1.13e-17	1.37e-15
IL18R1	58.8549	-5.46963	0.640305	1.32e-17	1.58e-15
RPPH1	84680.1	-3.59361	0.421721	1.58e-17	1.87e-15
LY96	71.3405	-7.78011	0.91715	2.2e-17	2.57e-15
ADM	39.3104	-5.16133	0.608923	2.33e-17	2.69e-15
SAMSN1	63.0929	-4.41845	0.521539	2.41e-17	2.75e-15
ASPH	67.5963	-4.28259	0.507247	3.1e-17	3.49e-15
UBE2D1	39.9341	-4.14012	0.492259	4.08e-17	4.55e-15
PROK2	123.187	-5.2309	0.623036	4.63e-17	5.09e-15
TYROBP	987.985	-3.11001	0.370746	4.92e-17	5.36e-15
PYGL	69.9292	-2.92169	0.348987	5.67e-17	6.1e-15
IL18RAP	94.3665	-4.70857	0.562688	5.86e-17	6.23e-15
GP1BB	422.245	-3.35358	0.401636	6.84e-17	7.19e-15
NRBF2	39.7269	-4.37682	0.525401	8.05e-17	8.38e-15
QPCT	44.2084	-5.86103	0.707792	1.22e-16	1.26e-14
CMTM2	84.5726	-8.02063	0.969379	1.3e-16	1.32e-14
TNS1	58.6034	3.95744	0.479103	1.46e-16	1.46e-14
MCEMP1	70.0806	-4.85637	0.588308	1.52e-16	1.51e-14
NINJ1	137.24	-3.09841	0.376047	1.73e-16	1.7e-14
MMP9	49.7251	-5.82302	0.70884	2.12e-16	2.07e-14
RGL4	61.6475	-3.82423	0.466245	2.36e-16	2.28e-14
ANXA3	83.3095	-6.48261	0.790523	2.4e-16	2.29e-14
ARG1	101.914	-5.3805	0.658534	3.07e-16	2.91e-14
SCARNA26A	72.9207	-9.84897	1.20955	3.87e-16	3.62e-14
PLXNC1	59.5474	-3.51306	0.432727	4.72e-16	4.38e-14
S100A6	2202.65	-2.81926	0.347655	5.09e-16	4.67e-14
SCARNA10	15980.6	-3.21748	0.397672	5.93e-16	5.37e-14
SEPTIN9	72.9126	2.84124	0.351206	5.97e-16	5.37e-14
PRF1	92.9266	5.105	0.632177	6.73e-16	6e-14
TNFRSF10C	145.726	-4.04526	0.502137	7.88e-16	6.96e-14
EVI2A	61.7054	-3.51489	0.436699	8.36e-16	7.31e-14
TSPO	250.533	-3.68178	0.458033	9.11e-16	7.9e-14
TNFAIP6	34.37	-8.76431	1.09276	1.05e-15	9.06e-14
SOD2	780.418	-2.73412	0.341813	1.26e-15	1.07e-13
RNF149	90.5298	-3.12073	0.390202	1.27e-15	1.07e-13
C4orf3	43.9583	-3.28076	0.410404	1.31e-15	1.09e-13
CD3E	50.1744	5.30836	0.664893	1.42e-15	1.18e-13
FOLR3	51.3858	-5.54511	0.696183	1.65e-15	1.36e-13
ZAP70	43.4652	5.69353	0.716151	1.86e-15	1.52e-13
SMIM27	38.2905	-3.62938	0.459005	2.64e-15	2.13e-13
HSP90AB1	50.0807	3.71131	0.470325	3e-15	2.4e-13
SNORA73A	1886.71	-2.85237	0.362192	3.4e-15	2.7e-13
LMNB1	74.7766	-3.59185	0.457273	4e-15	3.15e-13
MME	54.7375	-9.43544	1.20291	4.37e-15	3.41e-13
P2RY13	53.5292	-4.22433	0.53898	4.59e-15	3.55e-13
SCARNA2	16297.1	-3.99312	0.51033	5.09e-15	3.91e-13
FRAT2	98.94	-3.6899	0.47175	5.21e-15	3.96e-13
C9orf16	83.0013	-2.63064	0.338693	8.03e-15	6.06e-13
VNN3	44.5076	-6.34878	0.81767	8.2e-15	6.14e-13
CFLAR	207.605	-2.69973	0.350375	1.31e-14	9.7e-13
RALB	82.5726	-3.4029	0.443743	1.74e-14	1.28e-12
SULT1B1	28.1062	-4.64981	0.60732	1.91e-14	1.4e-12
GLT1D1	60.2058	-3.83846	0.501916	2.05e-14	1.49e-12
NFKBIA	203.092	-2.49955	0.327466	2.29e-14	1.65e-12
TMEM63B	71.5228	2.5866	0.339583	2.6e-14	1.86e-12
IRAK3	39.637	-3.73864	0.491293	2.75e-14	1.95e-12
CEBPD	253.3	-3.21412	0.423058	3.02e-14	2.13e-12
LINC01506	90.2366	-5.96382	0.787014	3.52e-14	2.46e-12
CAMP	68.1726	-9.02875	1.19384	3.94e-14	2.73e-12
SPOCK2	32.5887	5.276	0.698266	4.16e-14	2.86e-12
NDUFB3	52.7019	-3.32302	0.439915	4.23e-14	2.89e-12
SNX10	40.6044	-3.43136	0.454504	4.36e-14	2.96e-12
FCER1G	430.921	-2.42141	0.321104	4.67e-14	3.12e-12
PSMF1	62.6103	3.16737	0.419998	4.65e-14	3.12e-12
ATP6V0E1	131.324	-2.27455	0.301775	4.8e-14	3.19e-12
VNN1	56.5109	-7.44454	0.988167	4.93e-14	3.25e-12
OPTN	111.982	2.83194	0.376217	5.18e-14	3.39e-12
RPL7A	487.857	2.36683	0.315623	6.43e-14	4.18e-12
SNORA5C	40.6134	-9.00377	1.20523	7.99e-14	5.15e-12
TREM1	56.0463	-3.60729	0.483754	8.86e-14	5.68e-12
ADGRG3	29.8237	-5.06657	0.68007	9.33e-14	5.9e-12
ARRDC3	66.0697	-2.59296	0.348011	9.28e-14	5.9e-12
C9orf78	341.897	2.99426	0.402143	9.64e-14	6.01e-12
SNORD22	261.88	-3.96774	0.532878	9.63e-14	6.01e-12
LRG1	33.0628	-5.43005	0.730021	1.02e-13	6.33e-12
LITAF	204.735	-3.05809	0.411809	1.12e-13	6.89e-12
CREB5	28.0032	-4.0513	0.546354	1.21e-13	7.43e-12
SLC2A3	79.6251	-3.27531	0.442057	1.27e-13	7.72e-12
FKBP5	121.287	-3.10344	0.420368	1.55e-13	9.37e-12
UBL5	266.646	-3.04736	0.413162	1.63e-13	9.81e-12
LAMTOR5	47.1883	-3.18358	0.432133	1.74e-13	1.04e-11
PTEN	67.5906	-3.35538	0.455995	1.86e-13	1.1e-11
RAB5IF	95.3871	-2.70341	0.368114	2.07e-13	1.22e-11
STEAP4	29.9947	-5.78545	0.788885	2.24e-13	1.31e-11
C9orf72	57.299	-3.43249	0.469455	2.64e-13	1.53e-11
RNU6ATAC	4200.99	-4.57677	0.626484	2.76e-13	1.6e-11
TCF7	40.8896	4.98263	0.682996	2.98e-13	1.71e-11
SELL	342.656	-2.84196	0.389675	3.03e-13	1.73e-11
MYO1G	39.5499	3.10374	0.427927	4.08e-13	2.31e-11
GLRX	74.8446	-2.87529	0.398862	5.65e-13	3.16e-11
S100A11	787.04	-2.93662	0.407337	5.62e-13	3.16e-11
PIP4P2	29.9303	-3.28466	0.455775	5.73e-13	3.19e-11
NFIL3	32.4461	-4.27386	0.593474	5.96e-13	3.3e-11
CHIC2	59.5709	-2.86469	0.399168	7.14e-13	3.93e-11
EVI2B	249.816	-2.58485	0.360636	7.64e-13	4.18e-11
KCNJ2	33.7448	-5.98367	0.835008	7.72e-13	4.2e-11
HBA2	3091.74	3.69417	0.51638	8.43e-13	4.53e-11
TLR8	57.503	-4.33098	0.605394	8.43e-13	4.53e-11
MAPK14	83.4008	-3.35637	0.469315	8.58e-13	4.59e-11
IFRD1	34.9098	-3.64635	0.510563	9.21e-13	4.9e-11
IGSF6	48.3006	-2.77785	0.389649	1.01e-12	5.34e-11
TAGLN2	811.911	-2.15513	0.303331	1.2e-12	6.33e-11
UBB	5897.01	3.38044	0.476202	1.26e-12	6.58e-11
PGLYRP1	56.4334	-8.0373	1.13482	1.42e-12	7.37e-11
SRRM2	39.6735	2.96201	0.418379	1.44e-12	7.47e-11
CARD19	80.2896	-2.54252	0.359251	1.47e-12	7.53e-11
CSTA	59.2639	-3.65613	0.516619	1.47e-12	7.53e-11
TMEM154	26.4044	-3.57738	0.505743	1.51e-12	7.68e-11
FRAT1	37.3428	-3.11178	0.442361	2e-12	1.01e-10
TNFSF10	88.628	-3.14426	0.44703	2.01e-12	1.01e-10
UBE2O	33.8878	3.6685	0.522017	2.1e-12	1.05e-10
TXN	63.3828	-3.11449	0.44372	2.23e-12	1.11e-10
PPP4R1	49.3751	-3.26378	0.465067	2.25e-12	1.12e-10
OSTF1	76.188	-2.09021	0.298226	2.4e-12	1.18e-10
E2F2	32.6647	4.24292	0.605637	2.46e-12	1.2e-10
RASSF2	72.3912	-2.19758	0.316867	4.05e-12	1.98e-10
H3C13	45.8349	-4.338	0.627766	4.84e-12	2.35e-10
PPP1R3B	25.0898	-4.46913	0.647468	5.11e-12	2.47e-10
OLAH	16.131	-7.67084	1.1116	5.17e-12	2.48e-10
COX5B	108.368	-2.71515	0.394336	5.76e-12	2.75e-10
ATP6V1B2	66.8037	-2.4164	0.351146	5.92e-12	2.81e-10
DDX60L	49.6248	-3.67154	0.533636	5.98e-12	2.82e-10
CX3CR1	37.4855	4.10895	0.597412	6.07e-12	2.86e-10
TIMP1	224.025	-2.03156	0.295623	6.33e-12	2.96e-10
OR2W3	87.5877	3.79413	0.552324	6.45e-12	3e-10
CCR7	35.3556	4.21365	0.615337	7.5e-12	3.48e-10
SFT2D1	24.4163	-3.80755	0.557157	8.26e-12	3.81e-10
SPOPL	24.8772	-3.33202	0.489674	1.01e-11	4.65e-10
TRIM58	177.499	2.5693	0.377695	1.03e-11	4.69e-10
BCL2L1	853.684	2.68169	0.394361	1.05e-11	4.75e-10
SERPINB1	86.848	-2.27675	0.334931	1.06e-11	4.81e-10
SLC4A1	234.125	2.18051	0.321072	1.11e-11	5e-10
IFIT2	102.735	-4.80364	0.707477	1.12e-11	5.03e-10
GYG1	35.1247	-3.78823	0.558393	1.17e-11	5.2e-10
RNF141	21.5457	-3.74056	0.551747	1.21e-11	5.35e-10
CD2	22.833	4.74523	0.700226	1.23e-11	5.43e-10
ERGIC1	83.998	-2.4274	0.358474	1.27e-11	5.6e-10
CLEC4D	45.449	-5.11157	0.755144	1.3e-11	5.64e-10
FAM126B	28.5157	-3.69826	0.546312	1.29e-11	5.64e-10
IL1B	33.3347	-3.65285	0.539829	1.32e-11	5.71e-10
RABAC1	100.881	-2.60088	0.384612	1.36e-11	5.86e-10
IFITM1	1472.72	-3.34646	0.494917	1.36e-11	5.86e-10
ANP32A	68.1501	-2.49081	0.36941	1.55e-11	6.63e-10
PLVAP	45.9884	7.37634	1.09405	1.56e-11	6.63e-10
CEP19	21.2194	-4.76946	0.707598	1.58e-11	6.69e-10
SPTAN1	21.551	4.65556	0.691945	1.72e-11	7.24e-10
FCMR	24.5061	4.08828	0.608085	1.78e-11	7.46e-10
LOC100507006	42.2035	-4.43522	0.659948	1.81e-11	7.56e-10
RNASE2	45.0544	-3.9012	0.580622	1.83e-11	7.61e-10
TSC22D3	499.01	-2.67431	0.398107	1.85e-11	7.65e-10
SLC15A4	37.9069	-2.78734	0.415016	1.87e-11	7.69e-10
PTPRCAP	132.527	3.16947	0.472419	1.96e-11	8.04e-10
RNF10	335.451	2.18677	0.326988	2.27e-11	9.27e-10
TENT5C	710.53	3.42305	0.512574	2.42e-11	9.85e-10
IL32	74.208	4.78467	0.71673	2.46e-11	9.97e-10
RPL3	711.084	3.05629	0.457919	2.48e-11	1e-09
FGD4	25.7635	-3.18019	0.477104	2.64e-11	1.06e-09
ST20	19.836	-4.88063	0.733571	2.87e-11	1.14e-09
UPP1	49.2815	-2.55724	0.384347	2.86e-11	1.14e-09
CCPG1	42.5762	-2.57926	0.387757	2.9e-11	1.15e-09
MXD3	21.4136	-5.01152	0.753437	2.9e-11	1.15e-09
SUN2	52.6315	3.18603	0.479209	2.96e-11	1.16e-09
CSF3R	271.218	-2.84074	0.428509	3.37e-11	1.31e-09
NUMB	61.664	-2.38067	0.359089	3.36e-11	1.31e-09
ROPN1L	14.5933	-7.52877	1.13592	3.41e-11	1.32e-09
CD81	28.156	4.82387	0.728836	3.63e-11	1.4e-09
EIF3D	42.7889	2.56928	0.38818	3.62e-11	1.4e-09
SMAP2	220.238	-2.70048	0.408084	3.65e-11	1.4e-09
NCL	45.4886	3.6283	0.54873	3.79e-11	1.45e-09
LYN	55.6303	-2.3139	0.350338	3.98e-11	1.51e-09
HSDL2	20.4895	-3.88267	0.589033	4.35e-11	1.65e-09
SERINC1	88.4153	-2.02547	0.307555	4.53e-11	1.71e-09
ARPC5	36.445	-2.37465	0.360925	4.73e-11	1.78e-09
ARL4C	24.0028	4.04542	0.615267	4.86e-11	1.82e-09
SMCHD1	93.1306	-2.57736	0.392322	5.05e-11	1.88e-09
ORM1	14.699	-7.54119	1.14976	5.42e-11	2.01e-09
TMEM91	47.0399	-2.45155	0.374132	5.65e-11	2.09e-09
PTCRA	27.1827	-3.05948	0.469149	6.97e-11	2.57e-09
CNEP1R1	20.145	-3.3295	0.511095	7.3e-11	2.67e-09
MGAM	21.4675	-5.60684	0.860692	7.3e-11	2.67e-09
MCL1	237.557	-2.30342	0.354008	7.68e-11	2.8e-09
HBB	31832.6	3.82597	0.58841	7.91e-11	2.87e-09
RAB32	53.8138	-2.93347	0.451338	8.06e-11	2.91e-09
NDUFA1	111.863	-3.07174	0.472882	8.26e-11	2.97e-09
MACIR	17.8185	-5.34567	0.823432	8.47e-11	3.04e-09
CD247	35.1659	4.12047	0.635375	8.87e-11	3.17e-09
CALM2	274.9	-1.99524	0.307706	8.92e-11	3.17e-09
GPR27	18.3159	-4.00523	0.618171	9.22e-11	3.27e-09
USP10	33.7366	-2.43656	0.376083	9.25e-11	3.27e-09
FBL	30.9493	3.83211	0.591916	9.54e-11	3.36e-09
FTH1	2461.43	-2.19115	0.339534	1.09e-10	3.83e-09
CEBPB	129.169	-2.3586	0.366523	1.23e-10	4.31e-09
CAPZA2	39.6989	-2.59155	0.402766	1.24e-10	4.31e-09
OSBP2	113.472	3.15733	0.491693	1.35e-10	4.68e-09
PGS1	44.2601	-3.36977	0.525813	1.47e-10	5.07e-09
ABHD3	23.4466	-3.07753	0.480882	1.56e-10	5.35e-09
HAL	17.9119	-3.83136	0.598741	1.56e-10	5.36e-09
RNU4.1	795.734	-4.05832	0.634594	1.6e-10	5.48e-09
TLR6	20.468	-3.66274	0.573245	1.66e-10	5.67e-09
SMARCD3	26.7497	-3.39449	0.531686	1.72e-10	5.84e-09
TMOD1	38.3447	3.18042	0.498292	1.74e-10	5.88e-09
RANBP10	49.4674	2.61851	0.410666	1.81e-10	6.11e-09
PIM1	346.799	1.98088	0.310739	1.83e-10	6.15e-09
CD53	287.818	-2.20673	0.346336	1.87e-10	6.25e-09
BRD4	57.6571	2.68715	0.424227	2.39e-10	7.94e-09
SLC11A1	51.9363	-2.47606	0.391043	2.42e-10	8.04e-09
NUDT16	56.9565	-3.58648	0.566654	2.46e-10	8.15e-09
TLE5	116.005	2.74828	0.434701	2.58e-10	8.5e-09
MYL9	128.01	-3.16278	0.500977	2.73e-10	8.97e-09
SCARNA12	634.253	-2.2293	0.353156	2.75e-10	8.98e-09
CSGALNACT2	53.737	-2.67225	0.423831	2.88e-10	9.4e-09
CALR	61.3875	2.81527	0.448206	3.36e-10	1.09e-08
CMTM5	59.7964	-3.081	0.490866	3.46e-10	1.12e-08
RASSF3	73.5853	-2.37278	0.378146	3.5e-10	1.13e-08
IL13RA1	24.1069	-3.27513	0.522717	3.71e-10	1.19e-08
MCTP2	36.7902	-2.99986	0.478935	3.76e-10	1.21e-08
NDUFB1	134.236	-3.16666	0.506104	3.93e-10	1.25e-08
ZDHHC18	46.9211	-3.19733	0.511486	4.08e-10	1.3e-08
ENTPD1	28.1151	-2.96252	0.474098	4.14e-10	1.31e-08
GIMAP1.GIMAP5	30.4917	3.41364	0.547175	4.41e-10	1.4e-08
UBE2J1	36.2649	-2.45261	0.393433	4.55e-10	1.43e-08
ITM2B	57.1016	-2.04207	0.327888	4.73e-10	1.48e-08
STX3	24.8539	-3.43308	0.551444	4.8e-10	1.5e-08
ASCC2	293.609	3.57402	0.574525	4.95e-10	1.54e-08
KCNE3	32.4768	-2.85663	0.459838	5.22e-10	1.62e-08
FYN	21.5955	3.35824	0.541039	5.4e-10	1.67e-08
EPB41	775.158	3.43786	0.555498	6.06e-10	1.87e-08
FBXO7	1119.53	3.03272	0.49004	6.07e-10	1.87e-08
RILPL2	37.4621	-2.51255	0.406025	6.09e-10	1.87e-08
LINC00861	21.5048	4.22709	0.683786	6.33e-10	1.94e-08
GP9	74.2221	-2.23976	0.363946	7.55e-10	2.3e-08
GNG5	54.6393	-2.81708	0.457898	7.64e-10	2.32e-08
CD46	56.1842	-2.60708	0.423993	7.8e-10	2.36e-08
TNFSF13B	36.2381	-3.79225	0.61712	7.99e-10	2.41e-08
RPS6	422.952	2.52548	0.411265	8.21e-10	2.47e-08
TNFRSF25	11.5202	6.83593	1.11355	8.31e-10	2.49e-08
XPO6	109.02	-2.4214	0.394439	8.31e-10	2.49e-08
PLXNB2	18.9134	4.46155	0.727171	8.49e-10	2.53e-08
RGS19	114.326	-2.06782	0.337371	8.83e-10	2.62e-08
CD7	27.2962	5.61151	0.915788	8.93e-10	2.64e-08
SLC31A2	27.3729	-4.49911	0.734558	9.07e-10	2.68e-08
METTL9	43.9593	-2.4583	0.402082	9.72e-10	2.86e-08
ST8SIA4	32.9416	-2.63111	0.43042	9.78e-10	2.87e-08
CAB39	42.8796	-2.12579	0.347889	9.93e-10	2.9e-08
BCL3	38.8204	-2.72687	0.446347	1e-09	2.92e-08
TAS2R40	12.6334	-7.32098	1.19904	1.02e-09	2.97e-08
ANXA6	39.0082	3.11897	0.512072	1.12e-09	3.25e-08
LCK	27.4479	6.63107	1.09013	1.18e-09	3.41e-08
VSIR	121.863	-2.19921	0.361668	1.2e-09	3.44e-08
ADD1	56.1211	2.32642	0.382818	1.22e-09	3.51e-08
USP15	235.842	-2.11249	0.347883	1.26e-09	3.61e-08
CHST15	48.4791	-2.49164	0.41067	1.3e-09	3.71e-08
C3orf86	25.3001	-5.5798	0.919743	1.31e-09	3.71e-08
RTF2	63.2348	-2.07451	0.342116	1.33e-09	3.77e-08
CPPED1	33.3182	-2.43323	0.401885	1.41e-09	3.98e-08
BID	43.2333	-2.44941	0.404872	1.45e-09	4.09e-08
SNORD10	859.931	-3.22105	0.532791	1.49e-09	4.18e-08
SCARNA7	2276.88	-2.14975	0.355782	1.52e-09	4.26e-08
NLRP6	20.1497	-3.88064	0.642326	1.53e-09	4.26e-08
IL1RN	48.7415	-3.97592	0.658173	1.53e-09	4.27e-08
CD177	40.9117	-6.24191	1.03466	1.61e-09	4.47e-08
CARD16	87.9536	-2.57016	0.426219	1.64e-09	4.52e-08
MMP8	12.7499	-7.33287	1.21608	1.64e-09	4.52e-08
RBM38	585.341	2.06513	0.342491	1.64e-09	4.52e-08
LOC101928143	53.5911	-3.99964	0.664142	1.72e-09	4.72e-08
CD55	115.342	-2.72975	0.453998	1.82e-09	4.99e-08
SNRNP200	20.2748	3.04649	0.50698	1.87e-09	5.09e-08
EPB42	73.2754	3.13784	0.523091	1.99e-09	5.41e-08
EZR	31.6606	2.48217	0.414041	2.03e-09	5.52e-08
RP2	20.1672	-3.15798	0.527065	2.08e-09	5.62e-08
MMADHC	27.1048	-2.49435	0.416666	2.14e-09	5.78e-08
CEACAM3	20.578	-6.57105	1.09828	2.19e-09	5.89e-08
CTSB	103.214	2.2215	0.371389	2.21e-09	5.91e-08
PLAUR	36.0856	-2.69615	0.450728	2.21e-09	5.91e-08
EMB	50.0287	-2.1832	0.36511	2.24e-09	5.97e-08
RNF130	59.7317	-2.37223	0.396793	2.25e-09	5.99e-08
ETS2	23.0402	-2.68049	0.448726	2.32e-09	6.15e-08
CPQ	30.9064	-2.49697	0.418438	2.41e-09	6.37e-08
SLA	109.807	-2.53948	0.425719	2.44e-09	6.44e-08
GUCD1	138.4	2.54189	0.42652	2.53e-09	6.65e-08
RHOG	170.151	-2.40115	0.403422	2.65e-09	6.95e-08
LAMTOR4	232.986	-2.49197	0.418889	2.7e-09	7.05e-08
CDC42EP2	14.4042	-4.40416	0.741273	2.83e-09	7.37e-08
MPEG1	35.7504	2.56978	0.433052	2.95e-09	7.68e-08
CDC25B	18.5181	4.68424	0.789591	2.98e-09	7.74e-08
AGTRAP	91.0158	-2.95823	0.499158	3.1e-09	8e-08
RN7SL1	389115	-1.95843	0.330604	3.15e-09	8.11e-08
CARD11	18.3683	5.02439	0.849338	3.31e-09	8.5e-08
RAB8B	32.4541	-2.3799	0.403088	3.54e-09	9.09e-08
DCAF12	784.738	2.355	0.399688	3.81e-09	9.75e-08
PTBP1	21.8294	2.80166	0.475613	3.85e-09	9.81e-08
AIM2	17.3279	-4.25033	0.722074	3.95e-09	1e-07
LOC643802	20.4633	-3.67241	0.624134	4e-09	1.02e-07
LAMP2	34.2978	-2.45822	0.418006	4.08e-09	1.03e-07
DNMT1	18.0556	3.20253	0.545177	4.25e-09	1.07e-07
RNF13	62.6585	-2.36823	0.403791	4.49e-09	1.13e-07
HBA1	1202.37	3.77812	0.644244	4.51e-09	1.13e-07
CD4	24.2292	6.44974	1.10252	4.92e-09	1.23e-07
DHRS9	20.0276	-6.52858	1.11658	5.01e-09	1.25e-07
SOCS3	33.6129	-3.06426	0.5241	5.01e-09	1.25e-07
ECHDC3	12.8496	-6.61334	1.13159	5.09e-09	1.26e-07
SMIM25	17.0324	-2.95762	0.50701	5.43e-09	1.34e-07
SLC37A3	16.6201	-3.44628	0.591287	5.6e-09	1.38e-07
MCOLN1	43.0207	2.87059	0.492823	5.72e-09	1.41e-07
CASP4	123.487	-2.47686	0.425491	5.84e-09	1.43e-07
CTBS	13.3251	-3.86444	0.663791	5.82e-09	1.43e-07
DOK3	61.8129	-2.34705	0.403165	5.83e-09	1.43e-07
LTF	12.7025	-3.99646	0.686591	5.86e-09	1.43e-07
LRMP	39.7047	-2.12774	0.365876	6.05e-09	1.47e-07
RNASE3	11.4077	-7.17554	1.23429	6.12e-09	1.48e-07
NEK7	28.0931	-2.2233	0.382502	6.15e-09	1.49e-07
ESYT1	16.7179	4.54849	0.782709	6.2e-09	1.5e-07
SPECC1	237.618	2.28338	0.392963	6.22e-09	1.5e-07
PRKCH	18.2245	3.60229	0.620267	6.34e-09	1.52e-07
EIF4E3	31.2809	-2.67807	0.461258	6.4e-09	1.53e-07
PYCARD	118.102	-2.62132	0.45155	6.43e-09	1.54e-07
EIF3B	17.0814	3.87436	0.667605	6.5e-09	1.55e-07
DNAJB2	48.9391	2.15571	0.372296	7.03e-09	1.67e-07
CAPZA1	124.834	-1.92414	0.332451	7.13e-09	1.69e-07
CCND2	16.5794	3.315	0.573143	7.3e-09	1.72e-07
CLEC2B	53.2077	-2.64167	0.457228	7.58e-09	1.79e-07
LTB4R	25.9951	-2.77665	0.480973	7.79e-09	1.83e-07
TMBIM4	41.0751	-2.54818	0.441514	7.86e-09	1.84e-07
RTN3	59.1075	-2.36543	0.410029	7.98e-09	1.87e-07
HP	17.0808	-4.44347	0.770547	8.09e-09	1.89e-07
PDZK1IP1	276.346	3.76069	0.652183	8.1e-09	1.89e-07
NONO	32.9945	2.38271	0.413635	8.39e-09	1.95e-07
RNF19B	39.253	-2.07989	0.361527	8.76e-09	2.03e-07
ASAH1	67.2118	-1.99074	0.3462	8.91e-09	2.06e-07
NUMA1	18.6289	3.12474	0.543513	8.97e-09	2.07e-07
TUBA1A	50.255	-2.08855	0.364119	9.7e-09	2.23e-07
NMI	39.9136	-2.92263	0.509651	9.78e-09	2.24e-07
PSMA6	44.2925	-2.13775	0.372805	9.8e-09	2.24e-07
TMCC3	14.7364	-3.38693	0.590721	9.83e-09	2.24e-07
ADA2	17.6966	4.135	0.721305	9.89e-09	2.25e-07
PIM3	34.909	-2.19192	0.382354	9.89e-09	2.25e-07
NUP210	15.8829	4.45809	0.777803	9.95e-09	2.25e-07
NCF1C	70.3834	-2.85157	0.498124	1.04e-08	2.34e-07
PF4	1193.47	-1.88305	0.329251	1.07e-08	2.41e-07
DPYD	73.201	-2.13092	0.372773	1.09e-08	2.44e-07
RNF123	18.1804	3.78284	0.661766	1.09e-08	2.44e-07
JAML	94.6114	-2.08991	0.366835	1.22e-08	2.71e-07
LIN7A	14.0334	-5.42203	0.951635	1.22e-08	2.71e-07
SUPT4H1	74.5566	-2.1151	0.371255	1.22e-08	2.71e-07
NCF4	28.99	-2.83132	0.497131	1.23e-08	2.74e-07
SFPQ	38.8734	2.1886	0.38434	1.24e-08	2.75e-07
COX8A	115.553	-2.67362	0.470016	1.28e-08	2.83e-07
WDFY3	17.7912	-3.25273	0.571784	1.28e-08	2.83e-07
ATP11B	37.6326	-2.33616	0.410933	1.31e-08	2.88e-07
CLEC4A	31.4878	-2.9828	0.524798	1.32e-08	2.9e-07
RNF24	22.4067	-2.95609	0.520411	1.34e-08	2.95e-07
CD302	15.1127	-4.46613	0.786465	1.36e-08	2.97e-07
ATP5MD	34.1661	-3.2513	0.573272	1.42e-08	3.08e-07
SKAP1	15.0651	4.72891	0.833805	1.42e-08	3.08e-07
PGD	101.274	-2.24342	0.395772	1.44e-08	3.13e-07
PILRA	39.7737	-2.26585	0.400087	1.48e-08	3.22e-07
CD3G	17.7537	4.34585	0.767471	1.49e-08	3.22e-07
SND1	18.7893	3.1417	0.554821	1.49e-08	3.22e-07
FGFBP2	24.8203	4.8709	0.860421	1.5e-08	3.24e-07
SEPTIN1	19.762	6.14694	1.08592	1.51e-08	3.24e-07
FAM8A1	27.1484	-3.19235	0.564517	1.56e-08	3.34e-07
PRKAR1A	88.0808	-1.78076	0.314919	1.56e-08	3.34e-07
MARCHF8	58.6687	2.7603	0.489411	1.7e-08	3.62e-07
MCTP1	23.1851	-2.60777	0.462648	1.73e-08	3.69e-07
H2AZ1	78.482	-2.7755	0.492488	1.74e-08	3.7e-07
EIF4G1	15.8377	3.55501	0.6309	1.75e-08	3.71e-07
VSIG4	12.6386	-4.21499	0.748074	1.76e-08	3.71e-07
PLSCR3	10.4064	6.68924	1.18871	1.83e-08	3.86e-07
FLNA	195.304	2.11443	0.375804	1.84e-08	3.87e-07
GNLY	127.141	3.24584	0.577414	1.89e-08	3.98e-07
B4GALT5	32.7816	-2.95617	0.526432	1.96e-08	4.1e-07
PJA2	50.6851	-1.9069	0.33972	1.99e-08	4.15e-07
IL1RAP	15.0205	-3.70345	0.660585	2.07e-08	4.31e-07
ZNF281	19.0238	-2.97517	0.53078	2.08e-08	4.32e-07
PFKFB2	13.761	-4.10215	0.732096	2.1e-08	4.36e-07
RPL19	959.203	2.25143	0.401923	2.12e-08	4.4e-07
ZFYVE16	16.1688	-2.98117	0.532416	2.15e-08	4.45e-07
HSPA8	151.066	2.0956	0.374364	2.17e-08	4.48e-07
INKA2	16.834	-3.14334	0.562041	2.24e-08	4.6e-07
SSH2	125.27	-1.92626	0.344799	2.32e-08	4.75e-07
B3GNT8	15.0432	-3.5653	0.638465	2.35e-08	4.81e-07
RAP2C	19.6581	-2.77659	0.497404	2.38e-08	4.85e-07
IL7R	65.8279	3.05304	0.547039	2.39e-08	4.86e-07
WASF2	72.4054	1.76104	0.315519	2.39e-08	4.86e-07
RAD23A	87.7773	2.50836	0.449713	2.44e-08	4.95e-07
TMEM140	80.4932	-2.14349	0.384397	2.46e-08	4.98e-07
NFIX	31.02	2.82993	0.507641	2.48e-08	5.01e-07
SDF2	29.2705	-2.60319	0.467408	2.56e-08	5.16e-07
CYFIP2	29.2811	2.16501	0.389238	2.66e-08	5.36e-07
ILF3	15.3688	3.89929	0.701109	2.67e-08	5.37e-07
RACK1	414.132	2.06561	0.371767	2.76e-08	5.53e-07
IL10RB	38.5318	-2.25667	0.406343	2.8e-08	5.6e-07
ICAM3	146.933	-1.95071	0.351725	2.92e-08	5.83e-07
COP1	42.7704	-1.89403	0.341563	2.94e-08	5.85e-07
RPL4	162.377	2.31903	0.418815	3.07e-08	6.11e-07
WNK1	103.607	2.19184	0.396928	3.35e-08	6.64e-07
PIP4K2A	248.811	2.16761	0.39257	3.36e-08	6.65e-07
MINDY1	38.3224	-2.54835	0.461587	3.37e-08	6.66e-07
SMIM1	101.179	-3.69502	0.670308	3.54e-08	6.97e-07
GZMB	40.1918	3.60256	0.653816	3.59e-08	7.05e-07
HSPA6	35.3783	-2.93613	0.533242	3.67e-08	7.19e-07
ITK	14.4816	3.41674	0.620599	3.68e-08	7.21e-07
LUCAT1	18.5668	-3.75732	0.682647	3.71e-08	7.25e-07
H2AC21	224.226	-2.84084	0.516446	3.78e-08	7.37e-07
NOP53	82.6253	2.91392	0.529856	3.81e-08	7.41e-07
WDR45	88.172	2.15866	0.392775	3.89e-08	7.55e-07
ECHS1	8.37245	6.37953	1.1614	3.95e-08	7.66e-07
LAT2	51.995	-2.30919	0.42063	4.02e-08	7.78e-07
SLC6A6	56.0883	-2.00125	0.364722	4.09e-08	7.89e-07
RNASEK	144.797	-1.72362	0.31432	4.17e-08	8.02e-07
DDB1	24.1695	2.96458	0.540923	4.24e-08	8.13e-07
JAZF1	59.5332	2.18064	0.39788	4.24e-08	8.13e-07
SAP30	19.7896	-2.50209	0.456616	4.26e-08	8.16e-07
SP3	36.4631	-2.07588	0.379009	4.32e-08	8.26e-07
CD3D	62.4092	3.17098	0.579233	4.39e-08	8.35e-07
H2AC14	34.451	-4.35189	0.794956	4.39e-08	8.35e-07
ARHGEF3	16.7011	3.17839	0.580749	4.43e-08	8.4e-07
RNF144B	22.1597	-2.82615	0.516574	4.48e-08	8.48e-07
IGF2BP2	41.7357	2.53817	0.464221	4.56e-08	8.61e-07
KIF13A	14.4974	-3.02351	0.55298	4.56e-08	8.61e-07
LINC00211	9.95532	-6.24244	1.14184	4.58e-08	8.62e-07
DDIT3	30.5927	-2.89642	0.530046	4.64e-08	8.73e-07
OSBPL8	36.2152	-2.06774	0.378747	4.78e-08	8.96e-07
RASGRP4	28.2419	-2.20729	0.404343	4.79e-08	8.96e-07
CSNK1A1L	7.40917	-6.54935	1.20013	4.84e-08	9.04e-07
MMP25	40.9929	-2.7983	0.513083	4.93e-08	9.19e-07
KLF1	30.9581	2.56015	0.471002	5.46e-08	1.02e-06
PFKL	14.0123	4.00633	0.737764	5.62e-08	1.04e-06
LINC02207	16.216	-6.9481	1.28073	5.79e-08	1.07e-06
RN7SL3	4737.33	-2.01001	0.370576	5.83e-08	1.08e-06
ZNF267	31.4538	-2.29009	0.422229	5.83e-08	1.08e-06
PITHD1	70.8414	2.54381	0.469473	6.01e-08	1.11e-06
LRRC25	55.6947	-2.1863	0.403728	6.12e-08	1.13e-06
GSEC	14.9729	-6.83042	1.26227	6.26e-08	1.15e-06
FFAR2	48.0194	-3.70537	0.684905	6.3e-08	1.15e-06
SPTBN1	15.737	3.38801	0.626301	6.32e-08	1.15e-06
H2AC7	115.117	-2.66581	0.493346	6.53e-08	1.19e-06
HNRNPUL1	37.7122	2.08088	0.385389	6.68e-08	1.22e-06
ACTR2	80.8534	-1.86164	0.344912	6.76e-08	1.23e-06
MOSPD2	14.8407	-3.25686	0.603749	6.88e-08	1.25e-06
UBXN2B	26.2187	-2.58878	0.480036	6.93e-08	1.26e-06
TFDP1	93.0687	2.21249	0.410402	7.01e-08	1.27e-06
LEF1	20.6933	4.34175	0.805456	7.03e-08	1.27e-06
DAD1	78.6468	-1.91232	0.354836	7.07e-08	1.27e-06
LBR	31.2844	-2.22488	0.413056	7.19e-08	1.29e-06
TLR5	13.7927	-3.15438	0.585906	7.29e-08	1.31e-06
RN7SK	138486	-2.26624	0.421161	7.41e-08	1.33e-06
ARL11	16.9917	-2.90187	0.539815	7.63e-08	1.36e-06
PISD	29.349	-2.26909	0.422095	7.63e-08	1.36e-06
SLC22A4	21.0506	-3.27442	0.60922	7.67e-08	1.36e-06
SLC16A3	46.2875	-2.53268	0.471924	8.02e-08	1.42e-06
STXBP5	18.1575	-2.66852	0.497283	8.04e-08	1.43e-06
BST1	18.4355	-2.8367	0.529162	8.29e-08	1.47e-06
ZNF608	10.3765	-6.29573	1.17454	8.32e-08	1.47e-06
FOXN2	25.3262	-2.28829	0.427361	8.58e-08	1.51e-06
HBP1	46.1779	-1.86021	0.347469	8.62e-08	1.52e-06
MT1X	37.8648	-2.96363	0.553663	8.66e-08	1.52e-06
RAB27A	32.4858	-2.38195	0.445259	8.82e-08	1.55e-06
FCGR3A	150.922	-2.3838	0.445748	8.9e-08	1.56e-06
PPP2R3C	19.5317	-2.58612	0.483804	9.02e-08	1.57e-06
RESF1	200.441	-2.64471	0.494748	9.01e-08	1.57e-06
WSB1	36.505	-2.28883	0.428404	9.16e-08	1.59e-06
SLC45A4	17.974	-2.71798	0.509057	9.33e-08	1.62e-06
FECH	51.2514	2.67791	0.501755	9.44e-08	1.64e-06
FAR1	21.7753	-2.43102	0.455825	9.65e-08	1.67e-06
FOXO4	65.9785	2.26279	0.424484	9.78e-08	1.69e-06
C5AR2	17.7658	-3.691	0.692817	9.96e-08	1.71e-06
CD8A	19.0739	6.09207	1.14353	9.96e-08	1.71e-06
ITPRID2	27.5273	-2.08756	0.391978	1.01e-07	1.73e-06
SLC6A8	71.1726	2.43655	0.457978	1.04e-07	1.78e-06
CD27	10.2862	5.92762	1.11432	1.04e-07	1.78e-06
UQCR11	79.2922	-2.01711	0.379702	1.08e-07	1.85e-06
RIT1	37.8807	-2.12173	0.399732	1.11e-07	1.89e-06
IMPA2	20.0919	-2.77064	0.522259	1.13e-07	1.92e-06
IL1RL1	6.2982	-6.31555	1.19097	1.14e-07	1.94e-06
CHMP7	13.6851	3.32974	0.628183	1.15e-07	1.96e-06
WASHC4	25.1988	-2.39444	0.451835	1.16e-07	1.97e-06
ANK1	47.4693	2.28716	0.432075	1.2e-07	2.03e-06
CCNG2	11.8322	-3.48284	0.658351	1.22e-07	2.06e-06
SELENBP1	157.938	2.38828	0.451435	1.22e-07	2.06e-06
KCNH7	6.40621	-6.33517	1.19784	1.23e-07	2.07e-06
S100P	848.457	-9.17637	1.73548	1.24e-07	2.08e-06
MANSC1	8.41742	-5.99537	1.13487	1.27e-07	2.13e-06
LARP1	18.8378	2.55111	0.483207	1.3e-07	2.16e-06
SCARNA13	1704.54	-1.83246	0.347681	1.36e-07	2.27e-06
CPD	19.6298	-2.86433	0.544277	1.42e-07	2.36e-06
MPP1	325.246	2.18677	0.415612	1.43e-07	2.37e-06
MYD88	98.2781	-1.79224	0.340987	1.47e-07	2.44e-06
CYB5R4	11.8536	-3.17294	0.60421	1.51e-07	2.5e-06
C3AR1	20.5726	-3.91801	0.746306	1.52e-07	2.52e-06
UBE2H	45.561	2.03962	0.388532	1.52e-07	2.52e-06
CEP63	22.1708	-2.36866	0.451635	1.57e-07	2.58e-06
SIPA1L2	11.2409	-4.04648	0.772296	1.61e-07	2.65e-06
LIMK2	42.3588	-2.1615	0.412754	1.63e-07	2.68e-06
KLHDC8B	15.3871	-3.44905	0.658708	1.64e-07	2.69e-06
LYST	52.6009	-1.96295	0.376196	1.81e-07	2.96e-06
SAMD3	6.92709	6.09858	1.17266	1.99e-07	3.24e-06
MAK	5.9017	-6.22821	1.19881	2.04e-07	3.33e-06
PARP1	12.0542	3.7786	0.727687	2.07e-07	3.37e-06
GK	11.3431	-5.08677	0.980579	2.13e-07	3.46e-06
RUNX3	16.2009	5.26258	1.01444	2.13e-07	3.46e-06
ITGB7	16.1014	3.59452	0.69341	2.17e-07	3.52e-06
EIF3G	61.9509	2.07746	0.40118	2.24e-07	3.62e-06
CCNJL	14.6074	-3.64125	0.703811	2.3e-07	3.71e-06
BAG1	133.626	2.98866	0.577915	2.32e-07	3.74e-06
TGFBI	14.5721	4.70712	0.911298	2.4e-07	3.86e-06
APEX1	18.4776	2.79746	0.541663	2.41e-07	3.86e-06
SNORA7A	1803.31	-2.2526	0.436137	2.41e-07	3.86e-06
GSPT1	175.448	2.53261	0.490487	2.42e-07	3.88e-06
F2RL1	10.4442	-4.98245	0.965229	2.44e-07	3.9e-06
AP3S1	24.3367	-2.4594	0.476926	2.51e-07	4.01e-06
APOBEC3C	18.2839	2.78984	0.541358	2.56e-07	4.07e-06
EGLN1	19.0275	-2.6816	0.520644	2.6e-07	4.13e-06
SHARPIN	89.3538	1.61977	0.315057	2.73e-07	4.33e-06
HUWE1	13.0986	3.10782	0.604845	2.77e-07	4.39e-06
SELENOT	24.3779	-2.05495	0.400001	2.79e-07	4.4e-06
PDLIM7	51.0224	-2.53327	0.493223	2.8e-07	4.43e-06
C16orf72	21.9795	-2.27648	0.44332	2.82e-07	4.44e-06
PABPC1	236.522	1.54089	0.300197	2.85e-07	4.49e-06
DENND3	48.4605	-2.58518	0.504521	2.99e-07	4.7e-06
MYL4	216.865	2.16775	0.424339	3.25e-07	5.09e-06
RAB1A	26.6754	-2.13509	0.417994	3.26e-07	5.1e-06
PRR13	113.394	-2.45502	0.480858	3.3e-07	5.15e-06
S100A4	553.364	-1.58147	0.309896	3.34e-07	5.21e-06
A2M.AS1	7.58342	6.22984	1.2213	3.38e-07	5.26e-06
CLC	17.0041	-6.28153	1.23153	3.39e-07	5.26e-06
NOP56	11.7459	4.35439	0.853693	3.38e-07	5.26e-06
EEF1G	238.629	1.85334	0.363516	3.43e-07	5.3e-06
SPI1	297.07	-2.42561	0.475745	3.42e-07	5.3e-06
EIF3A	20.0501	2.50359	0.491467	3.5e-07	5.41e-06
FAHD1	9.15894	5.76151	1.13106	3.51e-07	5.41e-06
CA4	12.7942	-5.88004	1.15463	3.53e-07	5.44e-06
GRB10	9.85055	-4.13538	0.812163	3.55e-07	5.45e-06
PGRMC1	78.5889	-1.79121	0.352116	3.64e-07	5.58e-06
MTHFS	15.4217	-3.4861	0.686247	3.78e-07	5.78e-06
ARPC1B	389.533	-1.6527	0.325467	3.82e-07	5.83e-06
HDLBP	26.0866	2.31054	0.456022	4.05e-07	6.18e-06
CD58	38.396	-2.81539	0.555905	4.09e-07	6.24e-06
RAP1A	27.7113	-1.85174	0.365708	4.12e-07	6.27e-06
CXCL1	9.99188	-4.1522	0.820334	4.16e-07	6.32e-06
SSRP1	8.81104	5.70334	1.12704	4.18e-07	6.34e-06
CR1	15.9948	-2.53773	0.501668	4.22e-07	6.39e-06
SMIM26	48.5678	-2.60884	0.51573	4.22e-07	6.39e-06
MRVI1	9.6758	-4.08801	0.808375	4.26e-07	6.43e-06
BABAM1	44.3692	2.26497	0.447924	4.27e-07	6.43e-06
ST6GALNAC2	10.6581	-4.99347	0.989505	4.5e-07	6.77e-06
FOXO3	58.0937	1.94273	0.385076	4.53e-07	6.81e-06
SLC1A5	47.322	2.35636	0.467182	4.56e-07	6.85e-06
MIR3945HG	5.90632	-6.22201	1.23602	4.81e-07	7.19e-06
PLSCR1	42.4174	-3.47593	0.690534	4.81e-07	7.19e-06
GPR141	13.167	-2.97688	0.591533	4.84e-07	7.23e-06
OGFRL1	22.3966	-2.58968	0.514947	4.93e-07	7.35e-06
TMX4	26.0886	-2.05199	0.4081	4.95e-07	7.37e-06
ALPK1	13.6766	-3.0314	0.603422	5.07e-07	7.53e-06
GPR160	21.0828	-3.78424	0.753351	5.08e-07	7.54e-06
ATP6V0C	392.016	1.42632	0.284251	5.23e-07	7.74e-06
IDI1	26.075	-2.49336	0.497054	5.27e-07	7.79e-06
KCNJ2.AS1	5.818	-6.20419	1.23694	5.28e-07	7.8e-06
FUT7	23.9797	-2.29804	0.458377	5.35e-07	7.88e-06
UBE2W	13.8116	-3.15972	0.631127	5.54e-07	8.16e-06
TP53INP1	19.6908	-2.54204	0.508289	5.7e-07	8.37e-06
MEGF9	53.291	-2.15092	0.430118	5.71e-07	8.38e-06
TRIM28	13.5257	3.33957	0.668706	5.91e-07	8.66e-06
RPL6	183.852	2.10833	0.422205	5.93e-07	8.67e-06
MPZL3	14.8062	-3.68105	0.737269	5.95e-07	8.69e-06
WDR74	664.218	-2.79862	0.560598	5.97e-07	8.7e-06
SF3B2	21.4846	2.20011	0.441137	6.12e-07	8.9e-06
ST3GAL4	15.4952	-3.49061	0.699873	6.12e-07	8.9e-06
DEFA3	344.572	-7.9596	1.5963	6.16e-07	8.93e-06
CARM1	41.4283	2.59929	0.521543	6.23e-07	9.03e-06
FAM117A	142.398	1.81865	0.365032	6.29e-07	9.09e-06
DMTN	728.984	1.85588	0.372617	6.34e-07	9.15e-06
LOC105747689	11.9683	-3.92013	0.787576	6.44e-07	9.29e-06
CNIH4	18.841	-2.7841	0.561252	7.03e-07	1.01e-05
LBH	44.7296	3.17667	0.640459	7.05e-07	1.01e-05
SAMHD1	40.7886	2.00759	0.404817	7.08e-07	1.02e-05
IFIT1	59.7677	-4.66944	0.943103	7.38e-07	1.06e-05
DOCK10	11.7652	3.49438	0.705877	7.41e-07	1.06e-05
MKRN1	761.969	1.70033	0.343486	7.41e-07	1.06e-05
RIOK3	185.591	2.18196	0.440747	7.4e-07	1.06e-05
LY9	12.4587	5.46572	1.10422	7.43e-07	1.06e-05
ABCA13	5.54178	-6.12782	1.23835	7.48e-07	1.06e-05
VPS51	20.7655	2.81485	0.56893	7.51e-07	1.07e-05
PHTF1	14.2983	-3.47831	0.703314	7.59e-07	1.08e-05
SNORD17	2646.7	-2.95526	0.597966	7.72e-07	1.09e-05
DAPK2	10.4854	-3.91688	0.792961	7.83e-07	1.11e-05
DOCK5	22.7384	-2.4047	0.487447	8.09e-07	1.14e-05
FAM49B	40.5728	-1.85925	0.376983	8.14e-07	1.15e-05
ATP1A1	26.3495	2.99326	0.607233	8.25e-07	1.16e-05
PPP1R3D	12.3816	-3.26083	0.661527	8.25e-07	1.16e-05
ARHGDIB	758.497	-1.10975	0.225388	8.49e-07	1.19e-05
HCAR3	15.8507	-3.80098	0.772017	8.5e-07	1.19e-05
NFE4	6.90816	-5.6996	1.15839	8.64e-07	1.21e-05
RASSF1.AS1	18.6088	-2.59589	0.527727	8.7e-07	1.22e-05
PSMC3	15.1761	2.80954	0.571223	8.72e-07	1.22e-05
RAB33B	13.5549	-3.00084	0.610273	8.78e-07	1.22e-05
ADGRE3	22.8737	-3.34891	0.681188	8.82e-07	1.23e-05
RPL21	831.316	2.09148	0.425486	8.86e-07	1.23e-05
BSG	483.547	2.36287	0.481053	9.02e-07	1.25e-05
ELOVL5	55.5099	-1.90478	0.387986	9.14e-07	1.26e-05
CNTNAP3	5.32163	-6.08061	1.23933	9.28e-07	1.28e-05
REPS2	11.6034	-3.30017	0.672877	9.36e-07	1.29e-05
RPL38	256.626	1.67631	0.342082	9.57e-07	1.32e-05
IFRD2	5.48944	5.76413	1.1769	9.7e-07	1.33e-05
OSGIN2	10.9388	-3.2014	0.654606	1.01e-06	1.38e-05
PARP8	38.0388	-2.05133	0.419759	1.02e-06	1.41e-05
PFKFB4	17.3615	-2.55871	0.523698	1.03e-06	1.41e-05
CDC42EP3	37.6347	-2.09367	0.42867	1.04e-06	1.42e-05
TERC	239.139	-2.69151	0.551383	1.05e-06	1.44e-05
RNU4.2	2153.26	-2.98365	0.611812	1.08e-06	1.47e-05
BTF3	297.975	2.26949	0.465556	1.09e-06	1.48e-05
PSENEN	16.5708	-2.65568	0.545048	1.1e-06	1.5e-05
CCDC88C	14.796	3.26931	0.671172	1.11e-06	1.51e-05
CDKN2D	175.746	-1.69663	0.348322	1.11e-06	1.51e-05
PCED1B	11.1837	3.92458	0.806126	1.12e-06	1.52e-05
SNN	58.544	-1.87072	0.384369	1.13e-06	1.53e-05
CCNI	310.911	1.43805	0.295649	1.15e-06	1.55e-05
SNAP23	53.9152	-1.82516	0.375288	1.15e-06	1.56e-05
IL10RA	33.3077	2.15832	0.443836	1.16e-06	1.56e-05
AGFG1	20.8657	-2.29075	0.471283	1.17e-06	1.57e-05
GIMAP7	73.9313	1.73672	0.357376	1.18e-06	1.58e-05
IPMK	9.94437	-3.21989	0.662939	1.19e-06	1.6e-05
ATP5MPL	76.8344	-2.02301	0.41684	1.21e-06	1.63e-05
SPN	17.0747	3.36312	0.693103	1.22e-06	1.63e-05
FBXO9	48.1813	2.24159	0.462005	1.22e-06	1.63e-05
HEBP2	20.0477	-2.22153	0.45848	1.26e-06	1.68e-05
ARPC3	165.925	-1.93486	0.399396	1.27e-06	1.69e-05
SNORA48	1200.18	-2.15007	0.443959	1.28e-06	1.7e-05
TSPAN5	38.5392	2.81922	0.582505	1.3e-06	1.73e-05
SHISA4	19.6158	5.15922	1.06621	1.31e-06	1.73e-05
COX7A2	52.0156	-2.80365	0.579481	1.31e-06	1.73e-05
SUMO1P1	5.3099	-6.07072	1.25471	1.31e-06	1.73e-05
ATP8B2	11.3434	3.21749	0.665128	1.32e-06	1.74e-05
GOLGA7	26.5299	-1.80639	0.373488	1.32e-06	1.74e-05
MYH9	179.291	1.71679	0.355089	1.33e-06	1.75e-05
TMSB10	1002.03	1.81573	0.375579	1.34e-06	1.75e-05
CTSW	38.8881	3.14967	0.651634	1.34e-06	1.76e-05
JPT1	23.2255	-2.1709	0.449687	1.38e-06	1.81e-05
TNFRSF12A	5.93839	-6.23371	1.29218	1.41e-06	1.84e-05
SPTB	43.1394	2.47921	0.51427	1.43e-06	1.87e-05
MAN2B1	18.6757	2.61648	0.543281	1.46e-06	1.91e-05
SNCA	668.599	2.52518	0.524606	1.48e-06	1.93e-05
PET100	23.1093	-2.60955	0.542542	1.51e-06	1.97e-05
RBMX	31.172	2.05577	0.427499	1.52e-06	1.97e-05
CEACAM8	5.104	-6.01764	1.25229	1.55e-06	2.01e-05
TRIM25	48.6334	-2.51766	0.523982	1.55e-06	2.01e-05
NIBAN1	32.7208	-2.18609	0.455057	1.56e-06	2.01e-05
UBR5.AS1	9.06777	-3.96746	0.827797	1.64e-06	2.13e-05
B4GALT3	19.9917	2.51666	0.525223	1.65e-06	2.14e-05
SH3GLB1	26.9447	-2.21313	0.461901	1.66e-06	2.14e-05
LINC02289	4.45324	-5.8209	1.21509	1.66e-06	2.14e-05
NDUFAF3	65.8129	-2.10861	0.440255	1.67e-06	2.15e-05
AGO4	22.4938	-2.1061	0.440641	1.76e-06	2.25e-05
GANAB	15.5838	2.95005	0.617212	1.76e-06	2.25e-05
ACYP1	5.33256	5.71931	1.19718	1.78e-06	2.27e-05
EXOC6	17.3221	-2.31986	0.485782	1.79e-06	2.29e-05
FLT3LG	15.3495	3.31845	0.695206	1.81e-06	2.31e-05
ZER1	57.9188	1.94592	0.407698	1.82e-06	2.31e-05
PTMA	298.96	1.58391	0.3319	1.82e-06	2.32e-05
FKBP1A	81.5606	-1.47948	0.310234	1.85e-06	2.36e-05
ANP32B	153.54	1.83846	0.385892	1.9e-06	2.4e-05
RPN2	22.0136	2.20016	0.461813	1.9e-06	2.4e-05
RHOH	11.9309	2.93553	0.616659	1.93e-06	2.45e-05
FAS	14.8904	-2.74364	0.576523	1.95e-06	2.46e-05
RIPOR2	200.868	-1.58625	0.333488	1.97e-06	2.49e-05
SPON2	15.8181	4.19258	0.8815	1.97e-06	2.49e-05
OASL	34.2793	-3.54738	0.746726	2.03e-06	2.55e-05
RPS8	513.006	2.10733	0.443623	2.03e-06	2.56e-05
SNX29	20.8666	2.59733	0.546896	2.04e-06	2.57e-05
TAX1BP3	28.4992	-2.05219	0.432536	2.09e-06	2.62e-05
HRH2	32.3848	-2.51197	0.529888	2.13e-06	2.67e-05
GOLGA3	10.1932	4.13402	0.872394	2.15e-06	2.69e-05
ACTN4	27.1274	2.28036	0.481668	2.2e-06	2.74e-05
RASGRP1	9.52801	3.68834	0.779065	2.2e-06	2.74e-05
MAP2K3	252.668	1.94921	0.412185	2.26e-06	2.81e-05
TM6SF1	13.1363	-3.23241	0.683802	2.28e-06	2.83e-05
TGFA	9.21079	-4.3494	0.920515	2.3e-06	2.86e-05
OSM	10.0301	-3.04703	0.645004	2.31e-06	2.87e-05
CD79B	21.9235	2.65473	0.562035	2.32e-06	2.87e-05
NBN	18.0545	-2.388	0.505744	2.34e-06	2.89e-05
TXNDC17	9.49632	-3.51924	0.745825	2.37e-06	2.94e-05
PYHIN1	14.6271	3.43466	0.727968	2.38e-06	2.94e-05
CSGALNACT1	16.761	-2.44164	0.517834	2.42e-06	2.98e-05
SEC61G	24.8968	-4.01398	0.852488	2.49e-06	3.07e-05
MYC	9.19708	3.97699	0.845204	2.53e-06	3.11e-05
SQOR	34.3929	-1.97027	0.418734	2.53e-06	3.11e-05
DYNC1H1	13.0842	2.66147	0.565741	2.55e-06	3.12e-05
ZNF467	25.2842	-2.82545	0.60094	2.58e-06	3.16e-05
RFTN1	10.3178	3.82298	0.814354	2.67e-06	3.27e-05
PTGS1	48.0412	-1.57517	0.335973	2.75e-06	3.36e-05
NCF1B	18.565	-2.95613	0.630865	2.79e-06	3.4e-05
FAM104A	120.951	2.57449	0.549515	2.8e-06	3.41e-05
CAMKK2	21.8946	-2.05953	0.439788	2.83e-06	3.44e-05
LPCAT2	9.48031	-3.55111	0.758421	2.84e-06	3.45e-05
KMT2A	10.0668	3.23731	0.691538	2.85e-06	3.46e-05
CASP1	80.8698	-2.11452	0.451761	2.86e-06	3.47e-05
JUNB	189.267	-1.77327	0.379652	3e-06	3.63e-05
CYP4F3	15.1131	-4.23033	0.90609	3.03e-06	3.66e-05
TNFRSF1A	82.0188	-2.17495	0.466202	3.08e-06	3.72e-05
H2AC6	1083.32	-1.53104	0.328309	3.11e-06	3.75e-05
PCBP2	227.981	1.48098	0.317598	3.12e-06	3.75e-05
ARPC2	273.754	-1.20262	0.25809	3.17e-06	3.81e-05
FNDC3B	20.2026	-2.18517	0.469361	3.23e-06	3.88e-05
SEPT5.GP1BB	21.1247	-2.07051	0.44484	3.25e-06	3.9e-05
CAP1	153.887	-1.27933	0.274914	3.26e-06	3.91e-05
H2BC21	104.061	-1.93848	0.416589	3.27e-06	3.91e-05
SNORD133	649.273	-2.3831	0.512476	3.32e-06	3.96e-05
ARHGAP15	74.3601	-1.57019	0.337848	3.36e-06	4.01e-05
BTNL8	8.94452	-5.35266	1.1528	3.43e-06	4.09e-05
PRKCSH	28.7055	2.17987	0.469681	3.46e-06	4.12e-05
PADI4	26.0252	-1.99688	0.430731	3.55e-06	4.22e-05
RAF1	49.3098	-1.93856	0.418459	3.61e-06	4.29e-05
UBTF	13.5632	2.84925	0.615439	3.66e-06	4.35e-05
CD151	54.7983	-1.92496	0.415852	3.68e-06	4.35e-05
GAPT	14.9541	-2.27646	0.491921	3.7e-06	4.37e-05
XRCC6	21.6912	2.1157	0.457262	3.71e-06	4.39e-05
SSBP3	13.913	2.51779	0.544502	3.76e-06	4.44e-05
SLC8A1.AS1	7.80347	-4.53812	0.982487	3.86e-06	4.54e-05
PEA15	12.2543	2.82764	0.612573	3.91e-06	4.61e-05
GNA12	23.4587	2.13104	0.461845	3.95e-06	4.64e-05
YBX1	624.534	2.22908	0.4831	3.95e-06	4.64e-05
AMN1	8.33435	-3.5864	0.777884	4.02e-06	4.71e-05
CCND3	150.193	-1.80035	0.390531	4.03e-06	4.71e-05
ZNF438	10.5405	-3.00107	0.650974	4.02e-06	4.71e-05
TUBA4A	87.8905	-1.51868	0.329495	4.04e-06	4.73e-05
BMX	4.30217	-5.76134	1.25025	4.06e-06	4.74e-05
TCP11L2	148.668	1.91981	0.416609	4.06e-06	4.74e-05
SRRT	11.3793	3.44701	0.748164	4.08e-06	4.75e-05
TMEM258	42.7888	-2.13	0.462469	4.11e-06	4.78e-05
PLEC	23.7939	2.30829	0.50125	4.12e-06	4.79e-05
SLC22A15	10.0384	-3.41837	0.742769	4.18e-06	4.85e-05
NSMAF	16.9486	-2.03035	0.441837	4.32e-06	5.01e-05
PIK3R2	10.0891	4.56291	0.993043	4.33e-06	5.01e-05
LINC01127	11.082	-5.65145	1.23021	4.35e-06	5.03e-05
TRABD2A	7.31039	5.42201	1.18063	4.38e-06	5.06e-05
MANBA	24.378	-1.90728	0.415342	4.39e-06	5.06e-05
SDHA	15.1425	2.54293	0.553892	4.41e-06	5.08e-05
CREBRF	47.8051	-2.14589	0.467594	4.45e-06	5.11e-05
H3C4	196.381	-2.01604	0.439294	4.45e-06	5.11e-05
PTPRC	176.882	-1.43812	0.313419	4.46e-06	5.12e-05
HTATIP2	26.0869	-2.18033	0.475228	4.48e-06	5.13e-05
SLC38A2	32.1352	-1.76585	0.385107	4.53e-06	5.19e-05
RALGDS	19.026	2.42509	0.529019	4.56e-06	5.21e-05
TIMM8B	38.7703	-2.69593	0.589198	4.75e-06	5.42e-05
SPARC	167.295	-1.69643	0.370836	4.77e-06	5.44e-05
APMAP	42.9043	-1.69198	0.370056	4.83e-06	5.48e-05
GLG1	12.8832	2.51165	0.549272	4.81e-06	5.48e-05
UBA3	18.0636	-1.99617	0.436572	4.82e-06	5.48e-05
RPL13AP5	18.9448	3.26998	0.7153	4.84e-06	5.49e-05
RCAN3	15.8947	2.53221	0.554117	4.88e-06	5.53e-05
MACF1	22.5646	1.98546	0.434757	4.95e-06	5.6e-05
RPL17.C18orf32	11.984	-3.31909	0.72709	5e-06	5.65e-05
CIR1	24.5926	-2.16356	0.474467	5.12e-06	5.78e-05
ACSL4	21.0852	-2.25342	0.494243	5.13e-06	5.79e-05
SLC40A1	77.4202	-2.15581	0.473125	5.2e-06	5.86e-05
H2BU1	62.9314	3.42457	0.75173	5.22e-06	5.88e-05
ATP6V1A	19.9231	-2.0745	0.455586	5.28e-06	5.93e-05
PABPC4	10.537	3.57892	0.786639	5.37e-06	6.03e-05
ST13	49.8674	2.09574	0.461199	5.52e-06	6.18e-05
PCBP2.OT1	12.985	3.91906	0.862582	5.54e-06	6.2e-05
LRRC8A	13.2619	2.98411	0.656904	5.55e-06	6.21e-05
HNRNPL	25.5112	2.08962	0.46028	5.63e-06	6.29e-05
CAPNS2	4.27203	-5.75353	1.26811	5.7e-06	6.36e-05
LINC02656	5.98957	-5.48745	1.21014	5.77e-06	6.43e-05
HDAC4.AS1	5.28178	-5.31151	1.17179	5.82e-06	6.48e-05
C1RL	20.8607	-2.23373	0.493083	5.89e-06	6.55e-05
HDGF	156.88	1.88829	0.416924	5.92e-06	6.58e-05
RN7SL2	552536	-1.33793	0.295436	5.94e-06	6.58e-05
BEST1	36.9819	-1.98148	0.437712	5.99e-06	6.61e-05
TMC8	15.4227	3.1855	0.703645	5.98e-06	6.61e-05
TRAK2	55.6075	2.01828	0.445835	5.98e-06	6.61e-05
APOL3	11.5152	2.88955	0.638431	6.01e-06	6.63e-05
KCNA3	22.3935	2.44019	0.539279	6.04e-06	6.66e-05
DAAM2	5.19623	-5.28394	1.16803	6.07e-06	6.68e-05
RAB3D	31.0153	-1.93657	0.428094	6.08e-06	6.68e-05
SRPK1	34.8828	-2.22146	0.491348	6.15e-06	6.76e-05
SKAP2	29.2975	-1.94605	0.431291	6.42e-06	7.04e-05
ARHGEF40	12.7495	-2.5094	0.556236	6.44e-06	7.06e-05
ITGA4	33.7932	1.89045	0.419246	6.51e-06	7.12e-05
ZFP36	159.53	-1.65266	0.366634	6.56e-06	7.17e-05
PELI2	12.5818	-2.58197	0.572985	6.6e-06	7.21e-05
EIF4B	42.7803	2.26144	0.502286	6.72e-06	7.33e-05
SLC8A1	9.58605	-2.84935	0.633068	6.77e-06	7.37e-05
DPM2	207.891	2.43975	0.542146	6.79e-06	7.38e-05
DUS1L	10.2851	3.53503	0.785527	6.79e-06	7.38e-05
DYSF	25.8678	-2.09927	0.466527	6.8e-06	7.39e-05
LOC643072	7.4451	-3.68684	0.819737	6.87e-06	7.45e-05
TMCC2	58.2438	1.7154	0.381457	6.89e-06	7.47e-05
PRDX3	26.5751	-2.06686	0.459732	6.93e-06	7.5e-05
MBNL3	85.7709	2.2121	0.492122	6.96e-06	7.52e-05
MPZL1	9.60467	-3.33419	0.741945	6.99e-06	7.54e-05
TESC	241.139	2.46481	0.548476	6.99e-06	7.54e-05
KIAA0040	40.1303	-1.79224	0.398898	7.02e-06	7.56e-05
PRKX	4.22843	5.39311	1.20046	7.04e-06	7.57e-05
MAP3K2	18.351	-2.13115	0.474473	7.07e-06	7.59e-05
MRPL33	29.8769	-3.4336	0.764988	7.17e-06	7.69e-05
TOP1	45.3732	1.61061	0.358822	7.17e-06	7.69e-05
RPL23A	242.728	2.05718	0.458734	7.31e-06	7.83e-05
DNAJA4	17.7528	2.6392	0.58894	7.42e-06	7.94e-05
LONP1	6.44862	5.23983	1.17021	7.55e-06	8.06e-05
PRPF6	18.0698	2.02628	0.452561	7.56e-06	8.07e-05
LCN2	46.8616	-2.84483	0.635463	7.58e-06	8.08e-05
MYL12A	395.869	-1.54247	0.344734	7.66e-06	8.16e-05
ARHGAP9	76.9676	-1.38557	0.309917	7.79e-06	8.28e-05
B4GALT7	4.62632	5.51771	1.23416	7.79e-06	8.28e-05
CASP8	50.0654	-1.70424	0.381356	7.86e-06	8.34e-05
CHD4	15.0177	2.3449	0.524905	7.92e-06	8.39e-05
TXNIP	950.559	-1.48452	0.3323	7.92e-06	8.39e-05
TRAF3IP3	39.5779	2.01122	0.450277	7.95e-06	8.4e-05
UBBP4	11.4079	3.99515	0.896558	8.35e-06	8.82e-05
GNAQ	21.2068	-1.77269	0.397852	8.36e-06	8.82e-05
KBTBD2	26.9228	-1.95117	0.438067	8.43e-06	8.87e-05
SNRPA	10.57	3.12401	0.701396	8.43e-06	8.87e-05
ST6GALNAC6	10.6407	3.35746	0.754355	8.56e-06	9e-05
HAUS4	31.3658	-2.13497	0.479893	8.63e-06	9.07e-05
DPYSL2	10.5529	2.93008	0.658657	8.64e-06	9.07e-05
TMEM120A	18.1067	-2.80842	0.631413	8.67e-06	9.09e-05
IL1R1	7.8728	-3.25371	0.73158	8.69e-06	9.09e-05
JMJD1C	42.9829	-1.79143	0.4029	8.73e-06	9.13e-05
THBD	11.7063	-3.14755	0.707988	8.76e-06	9.15e-05
LRRC4	9.51223	-3.34057	0.751511	8.78e-06	9.16e-05
CARD8.AS1	18.9025	-2.0248	0.455846	8.92e-06	9.3e-05
AGTPBP1	55.7074	-1.54948	0.348896	8.95e-06	9.32e-05
LGALSL	13.625	-2.40474	0.542326	9.24e-06	9.61e-05
SH3GL1	24.4993	1.84313	0.415883	9.34e-06	9.7e-05
FNBP1	29.7675	1.63775	0.369603	9.38e-06	9.73e-05
FAM78A	14.2857	2.35896	0.532509	9.43e-06	9.77e-05
STX10	50.4218	-1.45446	0.328368	9.45e-06	9.79e-05
NDUFB6	21.3287	-2.77983	0.62819	9.64e-06	9.97e-05
SS18L2	12.7444	-2.50724	0.567328	9.9e-06	0.00010225
GZMM	8.7976	4.96898	1.12504	1e-05	0.0001034
IDH2	17.0448	2.35893	0.534344	1.01e-05	0.00010429
ACO2	11.3011	2.86369	0.648895	1.02e-05	0.00010488
ALDH5A1	11.5441	3.07029	0.695815	1.02e-05	0.00010509
SLAMF6	9.51693	3.14812	0.71389	1.03e-05	0.00010629
DGKZ	20.2557	2.16215	0.49039	1.04e-05	0.00010655
MYL12B	182.163	-1.20133	0.272816	1.07e-05	0.00010922
ABLIM1	11.3601	2.69327	0.611761	1.07e-05	0.00010958
H3.3A	10.0924	-3.41124	0.775852	1.1e-05	0.00011238
DHRS13	14.8965	-2.72136	0.619342	1.11e-05	0.00011372
B3GNT5	7.17433	-3.98495	0.907347	1.12e-05	0.00011453
CD22	9.00449	3.94849	0.898985	1.12e-05	0.00011453
URI1	11.5402	2.59342	0.590524	1.12e-05	0.00011453
DEDD2	57.5315	-1.43659	0.327187	1.13e-05	0.00011492
LOC254896	8.50896	-3.88947	0.886353	1.14e-05	0.00011593
MS4A3	9.20084	-4.82067	1.09857	1.14e-05	0.00011593
NFATC2	8.41684	4.28547	0.976578	1.14e-05	0.00011593
IFI16	81.705	-2.11291	0.481789	1.16e-05	0.00011718
APOBEC3A	23.4059	-2.87974	0.656799	1.16e-05	0.00011761
CAPRIN2	16.8308	2.45343	0.559627	1.16e-05	0.00011774
KIAA0825	7.73565	-3.77058	0.860133	1.17e-05	0.00011779
FCGR1A	9.30412	-4.84177	1.10582	1.2e-05	0.00012054
PEPD	9.86374	3.22694	0.737106	1.2e-05	0.00012075
CD96	14.1109	2.34077	0.535074	1.22e-05	0.00012238
PCNX1	30.1876	-1.76173	0.402786	1.22e-05	0.00012271
TMEM167B	13.5054	-2.30956	0.528837	1.26e-05	0.00012635
RBPJ	18.044	-2.17407	0.497948	1.27e-05	0.0001269
RRM2B	8.36663	-3.33442	0.764196	1.28e-05	0.00012837
PIK3R1	14.3112	2.17399	0.498571	1.3e-05	0.00012992
IMMT	10.7794	2.76224	0.633695	1.31e-05	0.00013064
MAOA	4.89093	-5.2007	1.19319	1.31e-05	0.00013064
STX11	28.3043	-1.80898	0.415044	1.31e-05	0.00013064
MSL3	36.7563	-1.84578	0.423636	1.32e-05	0.00013143
KLHL8	20.9775	-2.01956	0.463953	1.34e-05	0.00013359
ZNF91	9.25401	2.90221	0.666693	1.34e-05	0.00013359
NLRP12	25.8587	-2.16676	0.498096	1.36e-05	0.0001352
STARD3NL	15.9652	-2.05448	0.472334	1.36e-05	0.00013534
TMC6	21.3342	2.01696	0.463778	1.37e-05	0.0001356
ITGAL	51.2399	1.74882	0.402303	1.38e-05	0.00013667
RAB2A	15.7618	-2.01036	0.4629	1.41e-05	0.00013908
EIF5A	93.9363	2.33719	0.538236	1.41e-05	0.00013933
CNPPD1	57.3092	2.27369	0.523833	1.42e-05	0.00014036
CRISPLD2	12.1667	-2.51145	0.578977	1.44e-05	0.00014197
HK1	51.0174	1.71468	0.395341	1.44e-05	0.00014216
PSTPIP2	19.3539	-2.2174	0.511527	1.46e-05	0.00014353
MRPS2	5.81525	5.10003	1.17668	1.46e-05	0.00014379
H3C8	72.116	-3.23597	0.746839	1.47e-05	0.00014438
RGS18	268.414	-1.82603	0.421418	1.47e-05	0.00014438
VPS8	25.8144	-2.29005	0.528593	1.48e-05	0.00014458
H1.6	4.17894	-5.71942	1.32026	1.48e-05	0.00014462
USB1	20.8746	-2.07594	0.47977	1.51e-05	0.00014785
TFEB	31.0474	-1.98383	0.458597	1.52e-05	0.00014842
HCFC1	8.56119	3.50624	0.810734	1.53e-05	0.00014901
LIPN	10.3559	-4.53275	1.04865	1.54e-05	0.00015042
BLOC1S1	132.302	-1.85991	0.430403	1.55e-05	0.00015105
H2BC17	88.5657	-2.29521	0.531264	1.56e-05	0.00015148
SLAMF7	8.67161	3.25187	0.752707	1.56e-05	0.00015148
MTARC1	6.78292	-4.34174	1.00543	1.57e-05	0.00015265
SIRPB1	38.2561	-2.09464	0.48521	1.58e-05	0.00015341
BAZ1B	11.5078	2.45215	0.568476	1.61e-05	0.00015565
SCARNA21	1008.82	-1.83242	0.42484	1.61e-05	0.00015573
DDX23	16.1028	2.11284	0.490083	1.62e-05	0.00015699
SHOC2	47.3677	-1.64845	0.382561	1.64e-05	0.00015841
CD52	252.288	2.41493	0.560727	1.66e-05	0.00015966
GADD45A	27.4283	-2.84358	0.660253	1.66e-05	0.00015966
TCN1	5.61683	-5.40846	1.25592	1.66e-05	0.00015979
ATP5PF	19.5426	-2.23627	0.519532	1.67e-05	0.00016107
STK17B	58.4916	-1.64272	0.381956	1.7e-05	0.00016351
ATP5PD	48.1366	-2.06795	0.480911	1.71e-05	0.0001639
OXNAD1	19.8258	2.24123	0.521273	1.71e-05	0.00016412
DLEU2	51.2648	-1.44645	0.336643	1.73e-05	0.00016607
BPTF	38.2697	1.53404	0.357079	1.74e-05	0.0001662
YIPF1	14.4458	-2.12598	0.494866	1.74e-05	0.0001662
MARCKS	15.8769	-2.45012	0.570536	1.75e-05	0.00016726
TUT7	57.8316	-1.71079	0.398403	1.75e-05	0.00016732
SIGLEC5	21.3805	-2.2241	0.517992	1.76e-05	0.00016748
IKBIP	14.954	-2.55873	0.596126	1.77e-05	0.00016839
UBE2V1	30.1322	2.31618	0.539882	1.79e-05	0.00016982
FAR2	9.26703	-2.64837	0.618007	1.82e-05	0.00017337
NLRC4	16.0507	-2.64715	0.618662	1.88e-05	0.00017833
GADD45B	43.7135	-2.32457	0.543423	1.89e-05	0.00017911
GLIPR2	65.544	-1.82287	0.426191	1.89e-05	0.00017935
MND1	9.46808	4.48432	1.0493	1.92e-05	0.00018197
SBF1	9.56384	3.17397	0.742794	1.93e-05	0.00018231
MAL	13.2066	3.10891	0.727644	1.93e-05	0.00018249
NUP62	8.64937	3.25839	0.762751	1.94e-05	0.00018286
ABCA1	9.12043	-3.72872	0.873083	1.95e-05	0.00018351
ZNF429	16.1694	-3.3825	0.792034	1.95e-05	0.00018351
H2BC18	106.381	-2.37125	0.555658	1.98e-05	0.00018597
UGCG	13.555	-2.30907	0.54173	2.02e-05	0.00019005
SUPT5H	12.4652	2.70475	0.634867	2.04e-05	0.00019161
INPP4A	24.2493	2.10874	0.495557	2.09e-05	0.00019578
SLC49A4	8.18186	-2.89019	0.679306	2.09e-05	0.00019618
DPEP2	34.0627	-1.64324	0.386403	2.11e-05	0.00019771
KLRC4	6.20997	5.19317	1.22143	2.12e-05	0.00019834
ADGRE2	20.1038	-1.997	0.469794	2.13e-05	0.00019896
NDEL1	38.1516	-1.82693	0.429966	2.15e-05	0.00020035
COQ10B	12.8543	-2.30668	0.54339	2.19e-05	0.00020379
MAGOH	23.7208	-2.16929	0.511277	2.21e-05	0.00020548
ARL6IP6	11.0944	-2.34578	0.553483	2.25e-05	0.0002096
TLN1	106.329	1.45036	0.342547	2.3e-05	0.00021333
ERV3.1	28.6216	-2.29007	0.541152	2.32e-05	0.00021518
RICTOR	27.8332	-2.04109	0.482338	2.32e-05	0.00021518
MED30	14.6162	-2.45431	0.580112	2.33e-05	0.00021561
TXNRD1	22.1242	-1.71958	0.406432	2.33e-05	0.00021561
IFIT3	121.689	-3.8192	0.903525	2.37e-05	0.00021902
CYBA	269.32	-1.61666	0.382508	2.37e-05	0.00021932
STK38L	7.78243	-2.82062	0.66756	2.39e-05	0.00022027
PA2G4	23.9116	2.13484	0.505418	2.4e-05	0.0002214
JAK2	30.5499	-1.91382	0.453277	2.42e-05	0.00022288
TNFSF14	15.4791	-2.35173	0.557817	2.49e-05	0.0002289
RNU5B.1	572.792	-5.34702	1.2689	2.51e-05	0.00023073
TBXAS1	52.8873	-1.67648	0.397864	2.51e-05	0.00023073
RPL13A	752.661	1.88737	0.44799	2.52e-05	0.00023124
PTGES3	51.7559	1.49734	0.356274	2.64e-05	0.00024168
FCGR1B	8.68816	-4.74345	1.12896	2.65e-05	0.00024272
NT5C2	26.6636	-2.14995	0.512343	2.71e-05	0.0002482
QRICH1	11.4166	2.45146	0.584453	2.74e-05	0.00025001
PPP1R14A	7.49448	-3.38104	0.806163	2.74e-05	0.00025002
SMARCC2	14.4699	2.09793	0.500196	2.74e-05	0.00025002
LINC00342	3.41436	5.08205	1.2131	2.8e-05	0.000255
KIF27	6.90173	-3.9186	0.935511	2.81e-05	0.00025539
IFNAR1	18.2377	-1.98863	0.474908	2.82e-05	0.00025665
ACLY	9.78016	2.62998	0.628625	2.87e-05	0.0002606
S1PR1	22.9808	2.47058	0.590567	2.87e-05	0.00026068
CST7	268.868	-2.3544	0.564666	3.05e-05	0.00027678
AKIRIN2	29.7731	-1.69977	0.407734	3.06e-05	0.00027741
SLC26A8	6.29386	-4.82561	1.15898	3.13e-05	0.00028345
BCL2	10.0236	3.22863	0.775515	3.14e-05	0.00028376
HCK	98.1166	-1.68391	0.404648	3.16e-05	0.00028573
FAXDC2	86.3236	1.87776	0.451445	3.19e-05	0.00028793
NTNG2	6.72449	-3.24301	0.779879	3.21e-05	0.00028903
MAPK3	47.5626	-1.75975	0.423282	3.22e-05	0.00028995
RALGAPA2	16.387	-1.97729	0.475816	3.24e-05	0.000292
CXorf21	13.3563	-2.58784	0.623109	3.28e-05	0.00029477
MEF2A	19.2151	-1.80001	0.433428	3.28e-05	0.00029477
CD8B	7.59166	4.73918	1.14159	3.3e-05	0.00029654
FGR	174.529	-1.65293	0.398322	3.33e-05	0.0002984
TECPR2	13.2653	-2.21492	0.534258	3.39e-05	0.00030328
TBX21	8.86158	4.971	1.19924	3.4e-05	0.00030387
RUNDC3A	72.2399	2.31291	0.558133	3.41e-05	0.00030505
IFIT5	28.1961	-2.99467	0.722804	3.43e-05	0.00030595
TRRAP	8.25442	2.92366	0.705811	3.44e-05	0.00030681
ARHGEF18	16.9686	2.12381	0.51288	3.46e-05	0.00030828
CDC123	21.7523	-2.47098	0.596841	3.47e-05	0.00030889
TPD52L2	25.3237	-1.6232	0.392071	3.47e-05	0.00030889
DYNLT1	93.2674	-2.19432	0.530215	3.5e-05	0.00031065
ZNF230	6.71184	-3.85626	0.931873	3.5e-05	0.00031084
CTSS	212.149	-1.70067	0.411477	3.58e-05	0.00031753
RPL13	131.99	1.87077	0.452757	3.6e-05	0.00031879
NOP14	8.29751	3.19413	0.773561	3.64e-05	0.00032212
ST3GAL1	21.9233	1.96114	0.474951	3.64e-05	0.00032212
TBK1	11.7212	-2.33806	0.56688	3.72e-05	0.00032844
FAM157C	13.1634	-4.08245	0.992187	3.88e-05	0.00034243
H1.10	28.3568	2.18581	0.53126	3.88e-05	0.00034243
STXBP3	29.4981	-1.56772	0.381401	3.95e-05	0.00034804
B3GNT2	13.4359	-1.99766	0.486206	3.98e-05	0.00035037
FGD2	10.0485	2.66195	0.648454	4.04e-05	0.00035554
LYRM1	15.4084	-2.09303	0.510267	4.1e-05	0.00036021
NOLC1	7.00243	4.62025	1.12666	4.12e-05	0.00036106
NPRL3	155.451	1.97688	0.482046	4.11e-05	0.00036106
MICAL2	133.687	1.91689	0.467494	4.13e-05	0.0003615
NAXE	5.28554	4.95206	1.20802	4.14e-05	0.00036279
KIAA0100	13.6564	2.08429	0.509482	4.3e-05	0.00037568
DPP7	12.5624	2.378	0.581488	4.32e-05	0.00037744
RRAGD	6.23069	-3.41613	0.835345	4.32e-05	0.00037744
RBM6	22.0152	1.64125	0.401481	4.35e-05	0.00037953
LFNG	21.8275	2.57572	0.630519	4.41e-05	0.00038396
FBXL13	6.11049	-3.39201	0.830462	4.42e-05	0.00038458
HDAC6	8.93247	2.8483	0.697613	4.45e-05	0.00038682
UBA1	21.0617	1.76907	0.433626	4.51e-05	0.00039185
LAMTOR1	132.599	-1.37641	0.337837	4.62e-05	0.00040088
RNF145	14.4572	-1.99716	0.490385	4.65e-05	0.00040319
VAC14	4.89847	4.84507	1.18979	4.66e-05	0.00040354
UHRF1BP1L	16.5298	-2.00133	0.491523	4.67e-05	0.00040407
FZR1	13.621	2.19022	0.538226	4.71e-05	0.00040745
USP20	8.72679	2.80303	0.688815	4.71e-05	0.00040745
TBC1D22B	18.2284	2.19147	0.538581	4.72e-05	0.00040771
ALKBH5	20.946	1.91801	0.471478	4.74e-05	0.00040888
BTBD10	17.1324	-1.8933	0.465668	4.79e-05	0.00041257
PI4KA	10.5293	2.44705	0.602217	4.84e-05	0.00041641
PVRIG	10.6439	3.3449	0.824396	4.96e-05	0.00042685
RNF135	8.44646	-2.78546	0.687103	5.04e-05	0.00043245
STRADB	232.692	2.29229	0.56545	5.04e-05	0.00043245
TOR1AIP1	19.4799	-1.73036	0.426903	5.05e-05	0.00043326
UTRN	30.4354	1.53314	0.378331	5.07e-05	0.00043454
WDR6	7.27723	3.26884	0.807208	5.13e-05	0.00043939
QARS1	18.1936	2.28088	0.563294	5.14e-05	0.00043971
TREML3P	6.52694	-4.86116	1.20094	5.17e-05	0.00044192
BLOC1S2	10.56	-2.25803	0.558503	5.28e-05	0.00045019
PDIA4	11.6577	2.22896	0.551309	5.28e-05	0.00045019
SPTLC2	22.475	-1.95329	0.483185	5.29e-05	0.00045072
CDYL	166.694	2.04991	0.507342	5.33e-05	0.00045426
ST6GALNAC3	8.39776	-3.88253	0.960958	5.34e-05	0.00045426
RNU5A.1	537.061	-5.07461	1.25661	5.38e-05	0.00045763
FLACC1	90.9842	1.87046	0.463394	5.43e-05	0.00046088
PRDX2	60.8625	2.31556	0.574015	5.48e-05	0.00046458
TNFAIP8L2	27.3961	-1.54343	0.382612	5.49e-05	0.00046458
YWHAH	81.6111	-1.26636	0.313906	5.48e-05	0.00046458
SOS2	29.8507	-1.65673	0.410843	5.52e-05	0.00046698
GGA2	6.54381	3.89477	0.966142	5.55e-05	0.000469
H3C2	104.583	-2.90984	0.721854	5.55e-05	0.000469
KIAA0232	14.2338	-1.97201	0.489675	5.64e-05	0.00047637
SHISA5	210.469	-2.03161	0.504745	5.7e-05	0.00048033
RNF146	29.667	-1.93628	0.481471	5.78e-05	0.00048697
RORA	6.4882	3.89259	0.968543	5.84e-05	0.00049187
H4.16	107.708	-1.42947	0.355814	5.88e-05	0.00049466
SH3BP1	16.3212	2.23816	0.557217	5.9e-05	0.00049588
DCAF7	14.5939	2.37836	0.59261	5.99e-05	0.00050234
STX2	7.59349	3.33856	0.831893	5.99e-05	0.00050234
SRRD	13.2325	2.45626	0.612335	6.04e-05	0.00050594
FAM49A	16.1942	-2.02398	0.505098	6.15e-05	0.00051454
SMC1A	11.9376	2.14894	0.536745	6.24e-05	0.00052167
BACH1	78.2982	-1.49863	0.375006	6.43e-05	0.00053768
MLF2	29.28	-1.66326	0.416478	6.51e-05	0.00054325
RCC2	7.95704	3.10989	0.778934	6.54e-05	0.00054537
EXOSC4	21.5873	-2.84575	0.713546	6.66e-05	0.00055488
INTS11	9.90316	2.48504	0.623325	6.7e-05	0.00055766
YBX3	774.656	1.8224	0.457134	6.7e-05	0.00055766
RNU4ATAC	180.749	-2.25408	0.565575	6.73e-05	0.00055977
RNF220	14.9992	1.97715	0.496124	6.74e-05	0.00055994
RAB18	17.411	-1.81074	0.45445	6.76e-05	0.00056116
ABTB1	178.041	-1.29902	0.326071	6.78e-05	0.00056213
RAB24	35.0467	-1.66896	0.418958	6.79e-05	0.00056222
DAZAP2	169.742	-1.13231	0.284322	6.82e-05	0.00056431
IRF2BPL	18.0924	-2.0879	0.524365	6.84e-05	0.00056553
MSL1	49.1309	-1.46742	0.368808	6.93e-05	0.00057208
COMT	13.4248	2.04688	0.514607	6.96e-05	0.00057464
PPM1G	16.5814	2.34769	0.590281	6.97e-05	0.0005749
ASXL1	8.567	2.77032	0.696842	7.02e-05	0.00057852
SAT2	9.80681	3.01441	0.758617	7.08e-05	0.00058284
POLL	44.8777	1.92567	0.484707	7.1e-05	0.00058403
CYTIP	104.505	-1.59236	0.400913	7.13e-05	0.00058605
SIRPA	29.3089	-1.98864	0.500901	7.18e-05	0.00058974
VASP	107.071	-1.53642	0.387053	7.2e-05	0.0005907
SNORD94	447.574	-3.15036	0.793846	7.23e-05	0.0005928
MCM7	11.0113	2.4967	0.629306	7.27e-05	0.000595
CEACAM1	6.32951	-3.7666	0.949484	7.28e-05	0.00059546
ANKRD22	2.61435	-5.04495	1.27218	7.32e-05	0.00059842
SRRM1	18.8757	1.72839	0.435886	7.33e-05	0.00059878
EBNA1BP2	3.02697	4.90329	1.2373	7.41e-05	0.00060422
DHX34	14.2739	-2.04972	0.517282	7.42e-05	0.00060472
HSPBAP1	12.9287	-2.00637	0.506908	7.56e-05	0.00061547
MATK	9.97527	4.1262	1.04269	7.58e-05	0.00061696
LINC02218	5.26682	-4.57409	1.15638	7.64e-05	0.00062096
PCSK7	9.51624	2.94275	0.744111	7.66e-05	0.00062251
EXOSC1	14.9692	1.99958	0.505662	7.67e-05	0.00062286
SERPINA1	23.1984	-1.89804	0.480247	7.74e-05	0.00062795
LOC107984036	5.58974	-4.01611	1.01779	7.95e-05	0.00064418
SF3B3	6.80951	3.15479	0.799738	7.99e-05	0.00064665
NSUN7	3.86978	-4.84702	1.22923	8.04e-05	0.00065058
SLC25A39	2242.25	1.85449	0.470716	8.16e-05	0.0006593
NEDD9	32.9177	-2.05654	0.522253	8.22e-05	0.00066395
CD163	26.2846	-2.47348	0.628344	8.27e-05	0.00066648
PLAAT4	37.595	2.21434	0.56251	8.27e-05	0.00066648
SCARNA28	1354.26	-1.81725	0.461804	8.32e-05	0.00066979
JDP2	12.5716	-2.30419	0.58559	8.33e-05	0.00067001
ODF2	11.5366	2.61147	0.663853	8.36e-05	0.00067228
ERV3.1.ZNF117	7.84747	-3.02923	0.770263	8.4e-05	0.00067474
S1PR5	9.88984	4.09914	1.04354	8.56e-05	0.00068723
MARCHF7	43.6494	-1.48612	0.378605	8.66e-05	0.00069479
ATP6V1C1	12.5758	-2.10294	0.536026	8.74e-05	0.00069895
CAMK2D	6.77638	3.15546	0.804288	8.73e-05	0.00069895
LUC7L2	15.4205	1.89349	0.482624	8.73e-05	0.00069895
PRKCQ	11.7812	2.23842	0.570602	8.75e-05	0.00069924
TMSB4X	5649.59	-1.38928	0.354665	8.96e-05	0.00071549
CHD3	16.2633	1.9017	0.485543	8.98e-05	0.00071637
C19orf38	34.0604	-1.95693	0.499893	9.05e-05	0.0007216
RBM47	25.3078	-2.2767	0.581828	9.12e-05	0.00072604
DENND2D	16.9334	1.82341	0.466252	9.2e-05	0.00073212
CLK4	23.4816	-1.66147	0.425014	9.26e-05	0.00073632
PFKFB3	33.0505	-2.01158	0.514688	9.29e-05	0.00073767
TMEM59	54.9287	-1.47376	0.377077	9.29e-05	0.00073767
SYNE2	17.0908	2.82761	0.723774	9.35e-05	0.00074193
SF3B6	51.5618	-2.25878	0.57845	9.43e-05	0.00074705
POLG	7.61464	3.04921	0.780964	9.45e-05	0.00074786
CRADD	11.8464	-3.45528	0.885138	9.47e-05	0.00074958
MFSD1	33.5281	-1.78598	0.45785	9.59e-05	0.00075786
CSF2RB	40.7755	-1.77093	0.454072	9.62e-05	0.0007594
LOC100507507	8.90516	-2.58349	0.663326	9.83e-05	0.00077568
PADI2	20.4298	-2.32219	0.596407	9.88e-05	0.00077864
CD274	6.5861	-2.95338	0.758563	9.89e-05	0.00077875
CCDC124	38.1951	2.3111	0.593648	9.9e-05	0.00077919
DENND10	6.82087	-2.99762	0.770628	0.00010031	0.00078891
YY1AP1	161.51	1.50292	0.386738	0.00010184	0.00080029
CD33	9.25975	2.90514	0.74813	0.00010309	0.00080943
AMD1	30.2973	-1.43065	0.368614	0.00010396	0.00081552
RAPGEF1	17.1068	1.8492	0.476549	0.00010429	0.00081744
EOMES	3.38961	5.06496	1.30581	0.00010498	0.00082146
MBTPS1	6.32914	3.39887	0.876264	0.00010496	0.00082146
RAB11B	99.5378	1.38757	0.357779	0.0001052	0.00082253
TMCO3	8.46583	-2.35128	0.606319	0.00010534	0.00082294
CASP5	8.46929	-3.88886	1.00327	0.00010611	0.00082826
MARK3	68.8029	1.55483	0.401187	0.00010638	0.00082964
DNAJC3	36.329	-2.28579	0.589861	0.00010657	0.00083046
TREML1	76.5907	-1.51149	0.390176	0.00010712	0.00083405
JCHAIN	100.737	-2.72954	0.705093	0.00010831	0.00084264
TRIM22	134.199	-1.85871	0.480228	0.00010862	0.00084434
AFF2	3.60919	-4.75749	1.22936	0.00010888	0.00084564
LINC00173	7.11128	-3.67612	0.950656	0.00011022	0.00085531
RNF182	26.5261	3.27998	0.848649	0.00011112	0.00086159
GYPC	3504.96	2.13276	0.551895	0.00011135	0.00086267
GOSR2	14.5003	2.19611	0.568356	0.00011156	0.00086361
PCSK6	12.2781	-2.2472	0.581611	0.00011166	0.00086366
SET	30.2002	1.638	0.424029	0.00011204	0.00086584
ACOX1	11.4289	-2.20488	0.571219	0.0001134	0.00087571
CHUK	11.7814	-2.36488	0.612733	0.0001136	0.00087646
H4C2	198.464	-2.13816	0.55412	0.00011401	0.00087894
ADIPOR1	1266.61	1.56658	0.406361	0.00011567	0.00088999
AOAH.IT1	15.8851	-3.40153	0.882288	0.00011556	0.00088999
CDC37	40.3085	1.69679	0.440153	0.00011573	0.00088999
ALAS2	1635.62	1.95005	0.50598	0.0001162	0.00089284
RNPS1	14.4274	2.37128	0.615897	0.00011806	0.00090642
IDS	71.7944	-1.46456	0.380426	0.00011822	0.00090691
C16orf58	4.69971	4.77484	1.24053	0.00011858	0.00090894
FAM157B	8.05362	-2.86157	0.743688	0.00011918	0.00091278
TMEM50A	37.3971	-1.55043	0.403053	0.00011972	0.00091614
ATXN2L	12.0805	2.17593	0.565737	0.00011997	0.00091732
HNRNPM	48.0331	1.23659	0.321571	0.00012032	0.00091922
SRP9	20.3318	-1.66381	0.43295	0.00012156	0.00092793
UCKL1	7.31343	3.27701	0.853049	0.00012227	0.00093265
AQP3	6.70496	3.95404	1.02972	0.00012308	0.00093801
CCDC126	15.0675	-1.95278	0.508643	0.00012344	0.00094
AP2B1	31.4368	1.39196	0.362862	0.00012502	0.00095128
TM9SF2	20.5024	-1.75836	0.458412	0.00012518	0.00095169
POMP	9.71865	-2.66281	0.694399	0.00012572	0.00095503
EFTUD2	9.32388	2.38677	0.622504	0.000126	0.00095638
DPY19L1P1	14.9438	-1.85903	0.484983	0.00012649	0.00095872
NDUFV1	10.5381	3.28496	0.856987	0.00012651	0.00095872
BNIP2	21.1341	-1.54193	0.402303	0.00012672	0.00095951
GIMAP6	20.2299	1.90127	0.496317	0.00012774	0.00096649
KARS1	18.8404	1.95448	0.510304	0.00012813	0.00096786
TXNDC12	24.9356	-1.48583	0.38793	0.00012807	0.00096786
PTBP3	38.1997	-1.2919	0.33738	0.00012855	0.00097025
RAB11FIP1	27.465	-1.47306	0.384955	0.00012994	0.00097995
ARHGEF1	33.0107	1.60885	0.420481	0.00013013	0.0009801
XAB2	13.1636	2.10266	0.549553	0.00013017	0.0009801
YPEL5	82.942	-1.36012	0.355886	0.00013249	0.00099673
MCM3AP	8.956	2.4697	0.646373	0.00013299	0.00099969
SCAF4	9.56221	2.27406	0.59565	0.00013466	0.00101147
FADD	21.1522	-2.06449	0.541429	0.00013727	0.00103023
PSEN1	17.5413	-1.64096	0.430537	0.00013816	0.00103612
PPP2R5A	22.7992	-1.56001	0.409328	0.00013832	0.00103647
FRMD4A	13.9993	2.33421	0.612547	0.0001386	0.00103771
TRPV2	11.2759	2.43096	0.638157	0.00013934	0.00104242
SNORA62	142.124	-3.25971	0.856739	0.00014193	0.00106095
PRDM5	3.72446	-4.78849	1.25894	0.00014261	0.00106519
STX7	67.9019	-1.51421	0.398179	0.00014305	0.00106764
CUL4A	34.6382	1.87813	0.494058	0.00014386	0.00107281
AP2M1	163.469	1.46551	0.385546	0.00014404	0.00107327
KLF12	5.78046	3.69957	0.973437	0.00014439	0.00107504
NOB1	8.59924	2.57319	0.67711	0.00014455	0.00107538
LINGO3	24.0395	-2.39709	0.63082	0.00014472	0.00107584
NRGN	626.187	-1.46646	0.386034	0.0001454	0.00108003
ABLIM3	17.0332	-1.7868	0.470568	0.00014639	0.00108649
SF3A2	17.2752	2.01956	0.531905	0.00014655	0.00108684
GNAI3	14.3342	-1.79147	0.472108	0.00014787	0.00109571
CXCL16	15.6977	-2.03034	0.535263	0.00014874	0.00110128
SORL1	85.2877	-1.32398	0.349156	0.00014948	0.00110588
ST3GAL6	6.24641	-3.11754	0.822441	0.00015029	0.001111
SHOC1	2.47725	-4.96721	1.31112	0.00015155	0.00111945
AP1G2	12.1458	1.97065	0.520302	0.00015217	0.00112313
DECR1	11.6274	-2.04075	0.538847	0.00015232	0.00112338
ARID1A	16.8802	1.7566	0.463901	0.00015273	0.0011255
NAB1	12.8568	-1.86603	0.493048	0.00015391	0.00113331
SIDT2	6.81218	2.86376	0.756731	0.00015409	0.00113372
KRI1	6.19977	3.3753	0.892182	0.00015483	0.0011383
SNORA52	209.213	-3.15792	0.834779	0.00015499	0.00113856
LAMTOR3	7.10914	-2.6573	0.702757	0.00015604	0.00114542
TANGO2	51.2001	1.47197	0.389402	0.00015677	0.00114988
HECTD4	16.293	1.85275	0.49017	0.00015695	0.00115025
DPCD	13.5636	2.26828	0.600257	0.00015755	0.0011538
CASP3	16.6651	-1.77425	0.469763	0.00015879	0.00116196
MYBL1	6.30425	3.40673	0.902158	0.00015924	0.00116429
DDX54	4.05739	4.55096	1.20531	0.00015952	0.00116543
SRBD1	13.3536	-1.79302	0.475069	0.0001605	0.00117167
GPR183	17.5726	1.98667	0.526679	0.0001619	0.00118099
MCCC1	4.08871	4.57391	1.2131	0.00016298	0.00118792
HECTD3	7.13095	2.93629	0.779729	0.00016603	0.00120924
NUAK2	20.8849	-1.80642	0.479868	0.00016695	0.001215
SF3A3	8.36134	2.55501	0.678816	0.00016727	0.0012164
H4C1	91.3803	-3.10944	0.826546	0.00016858	0.00122411
WLS	9.47507	-3.01544	0.801562	0.00016859	0.00122411
ZBTB34	12.3186	-2.16691	0.576138	0.00016917	0.00122734
KLRK1	16.6877	2.64608	0.703713	0.0001698	0.00123098
RARA.AS1	8.28446	-2.77795	0.738945	0.00017036	0.00123406
HIVEP2	9.29672	2.38387	0.634444	0.00017167	0.00124261
ARHGEF12	47.6849	1.64715	0.438607	0.00017305	0.00125161
SNORA77B	57.5355	-5.78451	1.54065	0.00017363	0.00125481
IMPDH2	7.64478	2.79501	0.744955	0.00017549	0.00126728
PPP4R2	19.6867	-1.68628	0.449723	0.00017712	0.00127809
HLA.DQA1	11.7117	3.48177	0.929182	0.00017887	0.0012882
RNU11	297.545	-2.76883	0.73894	0.00017894	0.0012882
SNORA78	137.953	-10.7685	2.8736	0.00017868	0.0012882
EEF1B2	200.375	2.14803	0.573466	0.00017989	0.00129411
ANAPC11	31.8973	-2.18488	0.583799	0.00018219	0.00130959
CCM2	48.0576	-1.23659	0.330689	0.00018444	0.00132478
TMEM65	6.10357	-2.82646	0.756407	0.00018646	0.00133823
NACA	337.976	1.20567	0.322746	0.00018722	0.0013406
SEPTIN6	40.0743	1.4311	0.383052	0.00018694	0.0013406
TRAF1	7.96891	3.37481	0.903377	0.00018714	0.0013406
RGCC	32.0451	2.0188	0.540455	0.00018744	0.00134114
EXOSC10	8.72445	2.42309	0.648839	0.00018808	0.00134401
TMEM109	11.8078	2.75803	0.738537	0.00018812	0.00134401
HLX	10.8359	-2.14631	0.574818	0.00018854	0.00134594
KLC3	13.1299	2.11297	0.566104	0.0001896	0.00135195
MAP2K4	16.791	-1.63453	0.43793	0.00018967	0.00135195
MALAT1	1589.99	-1.61179	0.431969	0.00019051	0.00135693
TMIGD3	5.50422	-3.6084	0.96732	0.00019124	0.00136111
ZDHHC12	29.9916	-2.13581	0.573006	0.00019348	0.00137597
TMEM165	30.7738	-1.56598	0.420281	0.00019451	0.00138228
SPG21	26.9668	-1.53975	0.413331	0.00019514	0.00138568
POU2F2	8.07581	2.47963	0.665934	0.00019645	0.00139391
ITPRIP	15.0468	-1.86849	0.502194	0.0001987	0.0014088
GPAT3	6.7896	-2.78783	0.749913	0.00020118	0.00142529
EMC6	10.3171	-2.78966	0.750521	0.00020163	0.00142745
HIPK3	51.703	-1.27599	0.343405	0.00020265	0.00143356
GK3P	3.37772	-4.64817	1.25225	0.00020575	0.00145437
KY	3.22097	-4.58646	1.23569	0.0002059	0.00145437
VKORC1	22.0146	-1.93136	0.520665	0.00020774	0.00146626
NUCKS1	10.5362	2.17927	0.587556	0.00020805	0.00146729
ZNF23	7.63577	3.69117	0.995691	0.00020961	0.0014772
CCDC71L	4.9424	-3.39434	0.915816	0.00021027	0.00147961
NKG7	145.368	2.46615	0.66536	0.00021016	0.00147961
FNIP1	30.3257	-1.40456	0.379	0.00021058	0.00148072
HEMGN	222.822	2.02382	0.546178	0.00021104	0.00148285
CENPB	7.8753	2.62925	0.709971	0.0002128	0.00149407
ACTR1B	8.82434	2.61382	0.705859	0.00021304	0.00149464
LPGAT1	13.287	-1.92494	0.520249	0.00021557	0.00151128
NCOR2	8.84371	2.63306	0.71186	0.00021658	0.0015172
THEMIS2	61.1791	-1.14538	0.309762	0.00021762	0.00152337
COX7A2L	40.9639	-1.90148	0.514546	0.0002195	0.00153535
JADE2	13.7506	1.91052	0.51725	0.0002211	0.00154537
ZNF32	4.04277	4.55181	1.23281	0.00022231	0.0015527
ANKH	13.8908	1.94594	0.5271	0.00022268	0.00155414
TMLHE	14.864	-1.98727	0.538362	0.00022308	0.00155576
PARP9	48.168	-2.41581	0.654496	0.00022329	0.00155604
LINC00537	6.08772	-3.3773	0.915619	0.00022554	0.00157059
LINC01410	5.60179	-4.08379	1.10746	0.00022646	0.00157579
DYRK2	5.9422	3.30854	0.897292	0.00022669	0.0015762
C12orf10	10.5078	2.2927	0.622343	0.00022962	0.00159538
BATF	28.6252	-2.31288	0.627959	0.00023035	0.00159931
SHKBP1	62.7694	-1.6851	0.45785	0.0002328	0.00161513
MXD4	17.3569	2.2662	0.615804	0.00023316	0.00161644
HHEX	14.8907	-2.36332	0.642391	0.0002342	0.00162238
DUSP7	6.86617	3.20416	0.871987	0.00023827	0.00164938
SEMA4A	25.2545	-1.84644	0.502572	0.00023881	0.0016519
ARHGAP26	25.9005	-1.49748	0.407775	0.00024036	0.00166141
FBXO38	16.8482	-1.77068	0.482308	0.00024134	0.00166695
DIAPH1	35.9768	1.42812	0.389023	0.00024156	0.00166722
TMEM170B	7.75621	-2.31141	0.629778	0.00024236	0.00167152
IDH3G	22.6639	1.49467	0.407381	0.00024352	0.0016783
DUSP2	4.47402	4.69381	1.27949	0.00024397	0.00168012
TESPA1	8.43804	2.72718	0.743522	0.00024453	0.00168276
TSPAN2	7.35734	-2.75422	0.751019	0.00024512	0.00168556
AGPAT2	12.2521	-2.07347	0.565468	0.00024558	0.00168635
LINC00963	7.68758	-2.32551	0.634205	0.00024559	0.00168635
JKAMP	10.4227	-2.80918	0.766294	0.00024644	0.00169
PCNT	23.4159	1.76361	0.481087	0.00024648	0.00169
KBTBD7	9.49083	-2.41407	0.658636	0.00024709	0.00169291
CDK12	16.6489	1.79609	0.490274	0.00024886	0.00170252
RNF103	9.33232	-2.23352	0.609653	0.00024871	0.00170252
H3C12	41.4669	-3.27756	0.894902	0.00024979	0.00170767
KIF1B	9.56365	-2.20625	0.602837	0.00025243	0.00172448
RPL5	228.673	1.72733	0.472244	0.00025447	0.00173715
FAM53C	16.9438	-1.67018	0.45677	0.00025568	0.0017441
KCNAB2	16.8433	2.03801	0.557559	0.00025694	0.00175141
GIT1	8.55403	2.38201	0.652343	0.00026075	0.00177609
ARHGDIA	36.5496	1.58964	0.435515	0.0002622	0.00178471
HEXB	18.4521	-1.76271	0.483365	0.00026559	0.0018064
CDC42SE1	128.245	-1.19745	0.328443	0.00026651	0.00181138
ADCY7	23.631	1.58441	0.434911	0.00026942	0.00182848
ZBTB18	23.9437	-1.37917	0.378571	0.00026938	0.00182848
LEPROT	20.9054	-1.49461	0.410423	0.00027092	0.00183736
RASAL3	11.697	2.9135	0.800122	0.00027124	0.0018382
TMEM63A	13.5286	1.79213	0.492489	0.00027377	0.00185399
HTATSF1	7.07911	3.23037	0.887868	0.0002744	0.00185688
LIG1	5.9002	3.28285	0.902382	0.00027478	0.00185816
RHOB	28.2848	-1.58257	0.435372	0.00027798	0.0018771
SLC12A6	28.532	-1.40989	0.387851	0.00027784	0.0018771
EDC4	7.64967	2.79658	0.769423	0.00027836	0.0018783
SNORA68	721.097	-3.04294	0.837309	0.00027886	0.00188026
TREML2	11.3926	-2.46627	0.678925	0.00028057	0.00189046
GPR174	5.7	3.23982	0.892589	0.00028376	0.00191062
MDM2	21.9853	-1.71017	0.471269	0.00028468	0.00191403
RPS3	331.575	1.81643	0.500526	0.00028448	0.00191403
SDF4	30.2247	1.70113	0.469051	0.00028701	0.00192831
APAF1	14.0274	-1.74397	0.481238	0.00029017	0.00194812
LINC01128	2.456	4.60658	1.27168	0.00029185	0.00195803
DHRS7	32.8806	-1.65754	0.457607	0.00029213	0.00195849
PGM2	9.92294	-2.05944	0.569429	0.00029841	0.00199918
SLCO4C1	5.94745	-2.8095	0.777044	0.00029963	0.00200587
HEBP1	17.6457	2.88145	0.797254	0.00030125	0.00201532
GRINA	250.463	1.20516	0.333662	0.00030394	0.00203186
ERLIN1	9.26387	-2.48485	0.688044	0.00030447	0.00203391
GMPR	142.994	1.54915	0.429067	0.0003056	0.00203999
AK1	21.1249	2.67768	0.742097	0.00030826	0.0020563
THRAP3	20.6316	1.52651	0.423566	0.00031342	0.00208774
ZDHHC17	14.2093	-2.03362	0.564251	0.00031323	0.00208774
CALHM2	11.002	2.81249	0.780531	0.0003142	0.00209149
SNORD3A	8392.12	-1.10386	0.306376	0.00031463	0.00209286
SNORA7B	280.828	-2.07527	0.57604	0.00031499	0.00209377
PCGF5	321.657	1.87385	0.520757	0.00032029	0.00212745
MTMR6	9.11787	-2.09869	0.583312	0.00032081	0.00212939
DACH1	3.33232	-4.62366	1.28676	0.00032656	0.00216603
CNBP	76.6865	-1.02449	0.285153	0.00032718	0.00216858
ZNF76	6.64103	3.10163	0.864864	0.00033545	0.00222187
SDHB	34.7331	-1.90346	0.530924	0.00033683	0.0022294
ZC3H4	5.65669	3.23071	0.901191	0.00033716	0.00223004
SNORA53	148.26	-2.84889	0.795158	0.00033994	0.00224681
SNHG7	15.432	-1.57445	0.439477	0.00034025	0.00224726
PTPN22	18.9152	-1.5979	0.446061	0.00034064	0.00224811
RPL21P28	3.8949	4.49155	1.25389	0.00034086	0.00224811
ACTR3	46.4798	-1.11875	0.312534	0.00034412	0.00226802
FCRL6	7.08625	4.03528	1.12839	0.00034871	0.00229665
CD300E	8.59013	2.79284	0.78106	0.00034928	0.00229884
ARHGAP45	65.22	1.47556	0.412734	0.00035011	0.00230268
MTX1	10.6045	-2.46997	0.691042	0.0003512	0.00230819
DPP9	6.36591	2.75641	0.772318	0.00035833	0.0023534
FLT3	4.56914	-4.33648	1.21564	0.00036076	0.00236768
PIAS1	29.4236	-1.36132	0.381791	0.00036301	0.0023808
SBF2	9.62545	-2.24019	0.628478	0.0003646	0.00238958
PLK3	10.0642	-2.16735	0.608184	0.00036574	0.00239535
UBA52	934.267	1.91837	0.538549	0.00036789	0.00240777
CASC4	25.5402	-1.49329	0.419292	0.0003688	0.00240891
MRPS34	17.447	2.01953	0.567055	0.00036884	0.00240891
POLR3E	5.15571	3.51874	0.987978	0.00036866	0.00240891
RUFY3	4.95628	4.1041	1.15328	0.00037279	0.002433
NLRC3	5.64992	3.6577	1.02864	0.00037674	0.00245707
MS4A6A	55.3397	-1.6354	0.46009	0.00037866	0.00246786
ERGIC3	36.0803	1.98847	0.559602	0.00038035	0.00247716
FNBP4	14.8538	1.75519	0.494158	0.0003825	0.00248898
SREBF2	8.67119	2.25418	0.634671	0.0003827	0.00248898
SDHD	14.9298	-2.09277	0.589805	0.00038781	0.00252051
KRCC1	11.122	-1.95682	0.551521	0.0003881	0.00252063
RPTOR	5.50912	3.17543	0.89505	0.0003885	0.00252148
AP5B1	22.9112	-1.92673	0.543575	0.00039328	0.00254895
SCP2	20.2658	-1.62941	0.459686	0.00039318	0.00254895
PCMT1	42.5843	-1.48123	0.417964	0.00039422	0.00255332
ITPR1	6.25366	2.72773	0.770171	0.00039752	0.00257291
KLRG1	6.31494	3.38522	0.955862	0.00039781	0.00257298
MRPS26	5.64497	3.22432	0.91082	0.00040009	0.00258596
ZBTB7A	9.17427	2.34375	0.662233	0.00040139	0.00259257
DPEP2NB	2.68205	-5.08964	1.43942	0.0004064	0.00262127
MED15	23.7544	1.66676	0.471372	0.00040626	0.00262127
SMARCA2	20.9468	1.45662	0.412016	0.00040725	0.00262494
GBP2	54.1748	-1.53746	0.434978	0.00040844	0.00263085
CS	12.182	1.87407	0.530367	0.00041005	0.00263754
DCAF8	24.7146	1.5442	0.437	0.00040988	0.00263754
H3C3	48.5063	-2.90196	0.821626	0.00041248	0.00265138
TUFM	16.4373	2.2582	0.639502	0.00041369	0.00265736
POLR2A	16.3872	1.6472	0.466536	0.00041446	0.00266047
MAGED1	3.97389	4.52275	1.28108	0.0004149	0.00266144
STK25	5.42948	3.17022	0.898636	0.00041901	0.00268595
MAP4	5.49594	3.19292	0.905328	0.0004206	0.00269388
PHF14	6.69896	2.58446	0.732832	0.00042082	0.00269388
PPT1	50.572	-1.56534	0.443949	0.00042196	0.00269933
AAMP	9.27618	2.54939	0.72341	0.00042487	0.00271435
GNA13	37.9621	-1.26951	0.360254	0.00042518	0.00271435
HMGN3	7.41802	3.03292	0.860646	0.00042509	0.00271435
SNORA74B	246.693	-4.69415	1.33218	0.00042563	0.00271536
EIF3I	16.8727	1.9269	0.546902	0.00042621	0.00271726
RPL26	626.741	1.61406	0.458953	0.00043673	0.00278244
MYLIP	18.8086	-1.8439	0.524362	0.00043734	0.00278441
GFOD2	14.3179	2.07426	0.590333	0.00044188	0.00281141
ARL8A	18.7699	-1.53236	0.436241	0.00044367	0.00282086
ZFAS1	99.3751	-1.61598	0.460338	0.00044739	0.00284258
PLEKHF2	13.3559	-1.90195	0.541979	0.00044933	0.00285215
RBBP7	7.23074	2.48528	0.708225	0.00044951	0.00285215
PLEK2	15.8346	2.01612	0.574767	0.00045197	0.00286585
MAP3K4	4.85651	4.07771	1.16377	0.00045855	0.00290558
LINC00528	4.49801	-3.2538	0.929078	0.00046146	0.00292207
SDAD1	4.99605	3.48648	0.99627	0.00046608	0.00294933
TREML4	3.59334	-4.73344	1.35318	0.00046872	0.00296203
USP4	38.7982	-1.25674	0.359254	0.00046842	0.00296203
CCDC28A	13.9145	-1.66842	0.477011	0.00046935	0.00296399
TTC7A	8.87328	2.28719	0.654152	0.00047155	0.0029759
ATF6	16.6314	-1.69244	0.484161	0.00047298	0.00298287
APBB1IP	50.4709	-1.24053	0.355201	0.00047856	0.00301605
IL4R	34.8572	-1.60474	0.459894	0.00048415	0.00304924
RPL17	228.745	1.58727	0.455131	0.00048754	0.00306854
SERINC5	10.7789	2.09642	0.601329	0.00048972	0.00308015
CNDP2	7.69481	2.40376	0.689831	0.00049295	0.00309843
USP11	7.89093	2.41967	0.69481	0.00049676	0.00312025
PHF20L1	22.9345	-1.48671	0.426995	0.00049806	0.00312426
SURF1	18.418	-1.69757	0.487541	0.00049785	0.00312426
UNC50	10.9327	-1.77542	0.509997	0.0004991	0.00312866
AP1B1	11.7479	2.10166	0.603798	0.00050005	0.00313249
BORCS8	16.2457	-1.62857	0.467975	0.00050135	0.00313644
ZMPSTE24	9.65273	-2.19574	0.630938	0.0005012	0.00313644
DCAF6	56.0638	1.41892	0.407983	0.00050538	0.00315641
LOC645513	11.4965	-2.47155	0.710666	0.00050555	0.00315641
TSPYL1	12.2975	1.78611	0.513556	0.00050529	0.00315641
KHSRP	8.01613	2.28108	0.656025	0.00050682	0.00316224
FCRL3	5.80023	3.27427	0.941937	0.00050875	0.00317064
PEBP1	11.4742	2.1056	0.605745	0.00050885	0.00317064
STIP1	11.2161	2.13077	0.613405	0.00051339	0.00319684
PLCG2	154.544	-1.58251	0.455832	0.0005172	0.00321838
HTT	5.68371	2.86467	0.825206	0.00051764	0.00321898
ATP8B4	7.63506	-2.47087	0.711933	0.00051919	0.00322615
RPL18	315.527	1.69213	0.487573	0.00051948	0.00322615
MTOR	6.16864	2.69248	0.776274	0.00052344	0.00324861
MMADHC.DT	5.65169	-3.22015	0.92866	0.00052528	0.00325567
ORAI3	9.86827	-1.93801	0.558878	0.00052499	0.00325567
PPA2	14.3055	-1.90519	0.549487	0.00052589	0.00325732
NAA38	46.9652	-2.00942	0.579652	0.00052708	0.00326252
MADD	10.6848	1.93999	0.559737	0.00052849	0.0032669
RUVBL2	5.37803	3.13373	0.904137	0.00052829	0.0032669
NISCH	10.6464	2.06447	0.595916	0.00053148	0.00328105
SGK1	10.7446	-2.11471	0.610398	0.00053126	0.00328105
PIGB	7.17788	-2.33461	0.673951	0.00053207	0.00328259
ANKRD36B	5.35712	3.61588	1.04417	0.00053431	0.00329419
VAPA	20.943	-1.50066	0.433464	0.00053615	0.00330335
DENND5A	25.8068	-1.45376	0.419956	0.00053678	0.00330507
ZNF777	5.22803	3.57288	1.03233	0.00053823	0.00331182
PLIN3	24.2233	-1.59892	0.462143	0.00054057	0.00332407
CCR1	46.4527	-2.73086	0.789464	0.00054192	0.00333014
SNORA16A	251.174	-1.99162	0.57593	0.00054403	0.0033409
LINC02288	4.13451	-4.20429	1.21599	0.00054519	0.00334585
PRRG4	4.22768	-4.20952	1.21821	0.00054927	0.00336867
DPH3	6.37532	-2.49734	0.722779	0.00054991	0.0033704
PXK	17.2016	-1.70741	0.494291	0.0005518	0.00337979
DSC2	2.91526	-4.44235	1.28689	0.00055641	0.0034058
KAT2B	64.9231	1.50337	0.435605	0.00055804	0.00341352
LAPTM4A	46.974	-1.70199	0.493316	0.00056038	0.00342337
NFATC3	32.3522	1.24605	0.361163	0.00056037	0.00342337
SECTM1	39.3786	-1.79997	0.522129	0.00056608	0.0034559
MFSD6	6.7063	2.58955	0.751281	0.00056716	0.00345802
TXLNA	5.15688	3.0716	0.891107	0.00056695	0.00345802
FAM200B	5.00537	-2.76448	0.802112	0.00056789	0.00346023
GPCPD1	39.8694	-1.4052	0.407806	0.00056944	0.00346515
ZC3H13	13.7637	1.67582	0.486318	0.0005691	0.00346515
TTC39C	8.66086	2.22742	0.646764	0.00057328	0.00348624
C7orf25	13.5364	-2.35008	0.682443	0.00057397	0.00348816
LPXN	19.8027	1.4791	0.429576	0.00057494	0.00349181
MAP2K6	5.4466	-3.17632	0.92313	0.00057997	0.00352004
DOCK8.AS1	5.69553	-2.733	0.794483	0.00058177	0.00352868
ORMDL3	30.2779	1.67243	0.486744	0.00059049	0.00357926
PTPN12	51.3737	-1.42068	0.413528	0.00059143	0.00358268
GPATCH8	7.258	2.29088	0.667212	0.00059581	0.00360684
ZNF33A	19.1733	-1.66847	0.486305	0.00060154	0.00363915
ACADVL	15.7072	1.78293	0.519728	0.00060247	0.00364245
KHDRBS1	20.0683	1.51912	0.44285	0.00060288	0.00364255
AAK1	7.11625	2.45472	0.715666	0.00060365	0.00364485
TMEM126B	11.952	-2.00425	0.584469	0.00060542	0.00365321
RPS15AP10	6.16899	-2.85271	0.832549	0.00061146	0.00368727
AGPAT3	8.41944	2.19631	0.641075	0.0006126	0.00369175
SCARNA4	82.2871	-10.023	2.92899	0.0006216	0.00374358
DICER1	19.7082	-1.55389	0.454116	0.00062208	0.00374406
MICALCL	5.57301	3.19742	0.93459	0.00062345	0.00374967
TRIB2	6.51066	2.77364	0.810758	0.00062381	0.00374967
MROH1	6.69528	3.12357	0.914397	0.00063552	0.00381268
NUDT5	9.00891	-2.09596	0.613566	0.00063541	0.00381268
PPP2R5B	11.9768	2.49458	0.730191	0.0006347	0.00381268
TSEN54	2.42554	4.57851	1.3409	0.00063897	0.00383093
HPS1	94.3295	1.65071	0.483553	0.00064085	0.00383975
STIL	46.7969	1.8186	0.53295	0.0006441	0.00385676
SLC16A6	6.00968	-2.39289	0.701342	0.00064516	0.00386068
H3C7	104.43	-2.52533	0.740512	0.00064902	0.00388129
KAT8	37.2155	-2.00708	0.588969	0.0006549	0.00391395
STING1	9.59076	2.00123	0.587471	0.00065798	0.00392985
CD320	5.71196	3.69993	1.08662	0.00066164	0.00394918
CAPN2	29.521	1.55202	0.456228	0.00066931	0.0039848
GBF1	8.11699	2.1286	0.625622	0.00066804	0.0039848
RPL12	555.656	1.66174	0.488482	0.00066931	0.0039848
SUMO1	15.3338	-1.63643	0.481011	0.0006688	0.0039848
RRBP1	5.80566	2.89785	0.852217	0.00067297	0.00400401
WDR60	4.73967	4.02923	1.18562	0.00067779	0.00403012
IARS2	6.337	2.49202	0.733426	0.00067935	0.00403684
MAPRE1	31.5274	-1.15476	0.339925	0.00068105	0.0040444
LMO2	29.5823	-1.7291	0.509118	0.0006831	0.00405401
OSBPL11	14.1795	-1.52676	0.449608	0.00068439	0.00405859
PIK3CB	8.226	-2.0496	0.603603	0.00068474	0.00405859
IKBKB	10.7627	1.95619	0.576355	0.00068863	0.00407905
IRF9	54.7683	-1.51993	0.448004	0.00069217	0.00409742
GCLC	12.4891	1.73897	0.512732	0.00069492	0.00411111
RANGAP1	5.04049	3.48186	1.02679	0.00069638	0.00411713
ALYREF	9.53537	2.12811	0.627754	0.00069885	0.00412911
SARS1	26.1046	1.44296	0.425697	0.00069982	0.00413225
CHMP1B	37.1296	-1.24594	0.367936	0.00070844	0.0041805
ENOPH1	4.69451	3.38699	1.00073	0.00071305	0.00420504
ZDHHC20	29.7796	-1.31047	0.387271	0.00071475	0.00421242
BIN2	129.797	-0.900701	0.266295	0.0007187	0.00422377
NF2	5.03601	3.46988	1.0258	0.000718	0.00422377
NSFL1C	16.429	-1.49547	0.442074	0.0007174	0.00422377
PRPF4B	18.265	1.43768	0.425066	0.00071893	0.00422377
ZBTB25	5.46515	3.15645	0.933206	0.00071862	0.00422377
PRPF19	6.89951	2.63511	0.779348	0.00072178	0.00423784
CHD6	5.93921	2.65559	0.786314	0.0007321	0.00429573
PLBD2	4.45033	3.93714	1.16616	0.00073504	0.00431031
KCNE1	3.83564	-4.07562	1.20766	0.00073869	0.00432628
UBXN6	596.443	1.73604	0.514391	0.00073832	0.00432628
STK40	39.4044	-1.38478	0.410418	0.00074063	0.00433493
GPS2	58.3006	1.19787	0.355167	0.00074437	0.00435412
TRAP1	5.92742	2.65307	0.786889	0.00074733	0.00436595
VCAN	51.7166	1.72201	0.510726	0.00074709	0.00436595
GNG11	28.8519	-1.35896	0.403109	0.00074842	0.00436961
MYCBP2	13.21	1.67635	0.497662	0.00075594	0.00441076
IRF3	12.8672	1.96327	0.582973	0.00075804	0.00442022
DPM1	11.0978	-1.80113	0.534981	0.00076069	0.00443296
PPP4R1L	5.05048	-2.78593	0.828057	0.00076707	0.00446735
ST6GAL1	19.3497	1.81779	0.540334	0.00076768	0.00446809
SNORA57	455.139	-2.45675	0.730907	0.00077597	0.00451355
IFI6	190.637	-2.98036	0.886876	0.00077799	0.00452247
MRPL24	7.36605	3.03144	0.902281	0.00078014	0.00453215
PHB2	22.6736	1.41186	0.420267	0.00078098	0.00453423
SH2D2A	8.18081	3.40831	1.01468	0.00078228	0.00453898
CKAP4	15.7641	-1.6578	0.494081	0.00079272	0.00459669
HERC1	28.9106	1.3325	0.397528	0.00080241	0.00465
DCP2	19.0111	-1.54089	0.4598	0.00080459	0.00465113
IARS1	5.88774	2.62584	0.783464	0.00080351	0.00465113
RPL36	270.573	1.33073	0.397089	0.00080455	0.00465113
TAF13	9.90518	-2.12187	0.633146	0.00080431	0.00465113
SON	39.7891	1.17335	0.350147	0.00080514	0.00465145
SF3A1	18.1607	1.46659	0.437896	0.00081055	0.00467982
LIME1	19.7131	2.29628	0.685961	0.00081533	0.00470449
BATF2	4.73584	-3.34314	0.998927	0.0008177	0.00471317
CTSA	122.268	-1.2503	0.373612	0.00081835	0.00471317
SIRPD	6.15051	-2.90491	0.868015	0.00081807	0.00471317
ABHD14B	9.82589	2.04166	0.610335	0.0008224	0.00473116
CD59	9.89018	-1.84544	0.551681	0.00082248	0.00473116
ARMC6	5.4104	3.63846	1.08782	0.00082367	0.00473509
EIF4EBP1	10.5224	3.13846	0.939237	0.00083326	0.0047873
IKBKE	7.82884	2.40921	0.721315	0.00083772	0.00480997
PTGES2	5.90075	3.29232	0.986113	0.00084176	0.00483018
LYSMD2	11.6496	-1.89756	0.568911	0.00085171	0.00488429
DDX39A	14.6206	1.88775	0.56604	0.00085298	0.00488854
MFSD14B	13.1282	-1.55172	0.465333	0.00085409	0.00489192
QSOX2	11.6327	2.24227	0.672497	0.00085531	0.00489592
E2F3	12.4125	-1.87305	0.561893	0.00085773	0.00490679
HCG27	3.6422	-4.77069	1.43402	0.00087852	0.00502264
FARP2	5.67066	2.88234	0.866991	0.00088566	0.00506036
LRPPRC	4.95897	3.01541	0.90729	0.00088886	0.00507553
MSN	170.884	1.15336	0.347098	0.00089097	0.0050845
DDOST	17.647	1.84039	0.553914	0.00089209	0.00508684
RSRP1	90.4716	-1.171	0.352456	0.00089247	0.00508684
H2AC13	107.205	-2.12014	0.63819	0.00089339	0.00508792
IKZF1	62.3542	1.23169	0.370768	0.00089374	0.00508792
SNORA4	168.151	-5.06959	1.52651	0.00089682	0.00510236
ROMO1	44.6508	-1.77124	0.53357	0.00090148	0.00512571
PDK2	9.53398	2.59503	0.781886	0.00090363	0.00513481
UBE2B	56.7675	-1.42828	0.430381	0.00090459	0.00513716
MAP2K7	15.826	1.52811	0.460489	0.00090521	0.00513759
DCAF16	5.42104	2.78188	0.838395	0.00090633	0.00514082
H3C6	5.35628	-4.56562	1.37686	0.00091327	0.00517704
KDM4C	16.894	1.50457	0.453834	0.00091564	0.00518733
HMGXB3	4.33068	3.88584	1.17289	0.00092284	0.00522003
MKNK1	24.7805	-1.78083	0.537556	0.00092359	0.00522003
TP53I3	9.36595	-3.14803	0.95026	0.00092364	0.00522003
USP7	27.2652	1.31409	0.396611	0.00092206	0.00522003
FCN1	37.8386	1.49352	0.450996	0.00092763	0.00523941
ATP6V1E1	51.1748	-1.5233	0.460096	0.00093016	0.00525051
PLPBP	21.8936	1.50124	0.453471	0.00093115	0.00525292
MYCL	2.23715	4.47221	1.35112	0.00093293	0.00525982
SUPT6H	10.8596	1.86082	0.562407	0.00093741	0.00527874
ZNF589	3.08569	4.14453	1.25261	0.00093721	0.00527874
ARMT1	7.38463	-2.3719	0.716967	0.00093883	0.00528328
OXER1	4.10807	-3.11981	0.943118	0.00093973	0.00528328
YLPM1	6.81409	2.38647	0.721441	0.00093991	0.00528328
GS1.124K5.4	2.14521	4.40967	1.33351	0.00094362	0.00530095
SNORA49	239.021	-2.88618	0.872852	0.00094434	0.00530178
TP53	6.24126	2.68494	0.812049	0.0009451	0.00530289
PRMT1	24.2939	2.55535	0.773686	0.00095714	0.00536723
SLC43A3	4.4943	3.9444	1.19449	0.00095944	0.0053769
MCM5	5.44442	3.14266	0.951784	0.00096045	0.00537933
CD244	8.3065	2.55581	0.774611	0.00096866	0.00542208
PEAK3	7.39554	-2.25183	0.682824	0.00097436	0.0054456
SRM	7.23437	2.28446	0.692688	0.00097389	0.0054456
TAF1	10.2387	1.87636	0.569001	0.00097503	0.0054456
XPO7	54.5802	1.39524	0.423109	0.00097519	0.0054456
RSAD2	61.9941	-3.21632	0.975895	0.00098153	0.00547773
ELF1	50.3926	-1.37624	0.417599	0.00098214	0.00547786
CUTC	12.058	-1.85287	0.562464	0.00098701	0.00550176
PTPN4	12.0169	1.76674	0.536429	0.00098941	0.00551183
ZMYND11	8.1498	2.15387	0.654561	0.0009999	0.00556698
FUBP1	21.8602	1.60785	0.488686	0.00100132	0.00557154
DGKA	20.4476	1.83487	0.558095	0.00100998	0.00561642
DNTTIP1	27.5685	-1.75451	0.534065	0.00101914	0.00566395
PPP3CC	10.1631	2.09087	0.636676	0.00102329	0.00568368
SNORD118	266.851	-2.18797	0.666487	0.00102768	0.00570463
KREMEN1	7.46247	-2.27181	0.692502	0.00103591	0.00574695
ATP2A2	5.50781	2.82506	0.861284	0.00103785	0.00575431
TOB2	6.46315	2.75431	0.840986	0.00105627	0.00585296
NQO2	26.6427	-2.05738	0.628296	0.00105837	0.0058611
CLK3	42.8056	1.24627	0.380627	0.00105942	0.00586348
TASOR2	5.98423	2.3934	0.731096	0.00106146	0.00587128
KLF5	3.8301	-4.0753	1.24525	0.00106529	0.00588896
ZBTB24	7.38804	2.327	0.711146	0.00106722	0.00589618
UQCRC1	18.2757	1.58937	0.485782	0.00106872	0.00590099
CIZ1	28.5911	1.45951	0.446174	0.00107107	0.00590699
ISG15	340.316	-2.8741	0.87858	0.00107052	0.00590699
H2AC20	587.756	-1.06919	0.326879	0.00107199	0.00590859
GTF3C1	6.12729	2.43842	0.745532	0.00107278	0.00590943
SWAP70	4.93335	3.0283	0.926004	0.0010744	0.00591488
CHMP2B	9.46359	-1.7672	0.54061	0.00107964	0.00593675
TBCEL	32.1999	1.66649	0.509788	0.00107932	0.00593675
GCDH	4.24505	3.86472	1.18233	0.00108028	0.00593677
SAMD8	8.7305	-1.91177	0.584985	0.00108281	0.00594722
C1GALT1C1	8.97942	-2.07043	0.633853	0.00108917	0.00597513
LOC400499	6.17744	-2.4481	0.749463	0.00108897	0.00597513
CHI3L1	7.72799	-3.00186	0.919339	0.00109373	0.00599661
ZMIZ2	7.38286	2.32205	0.711665	0.00110303	0.00604405
ACAP2	19.8927	-1.31981	0.404826	0.00111338	0.00609581
AZI2	11.626	-2.03825	0.625213	0.00111378	0.00609581
PKN1	23.9975	1.76642	0.54188	0.00111491	0.00609847
STMN1	2.90348	4.05971	1.24555	0.00111662	0.00610423
NPC1	4.81862	2.96255	0.909075	0.0011186	0.00611151
NELFB	7.7362	2.61723	0.803317	0.00112188	0.00612585
PCID2	4.47647	3.32773	1.02194	0.0011288	0.00616001
NRROS	8.54125	2.37348	0.728942	0.0011297	0.00616137
ALMS1	5.29405	2.75692	0.847358	0.00113974	0.00621249
HNRNPH3	25.4352	-1.23369	0.379227	0.00114128	0.00621727
ESAM	19.9083	-1.76645	0.543357	0.00115003	0.00626129
FBXW7	510.668	1.56745	0.482196	0.00115146	0.00626354
LMBRD1	13.5738	-1.79456	0.552078	0.00115178	0.00626354
HIGD1A	9.79495	-1.81747	0.55964	0.00116393	0.00632591
FCER1A	2.05695	4.34583	1.3383	0.00116515	0.00632595
SMIM24	15.5447	1.77145	0.545526	0.00116529	0.00632595
ITLN1	5.50044	3.16744	0.975762	0.00116989	0.00634722
VCP	22.3426	1.37596	0.424009	0.00117406	0.00636619
EEF1A1	459.748	1.47532	0.454691	0.0011759	0.00637245
ITPKB	14.4036	1.68269	0.518828	0.00118172	0.00640029
SOX6	36.199	1.6839	0.519363	0.00118591	0.00641925
THAP11	16.7603	1.62519	0.501349	0.00118851	0.00642962
CARD9	4.33459	3.90475	1.20486	0.00119179	0.00644368
RNASEL	7.9262	-1.96966	0.607814	0.00119292	0.00644606
ARFGEF2	5.06358	2.68377	0.82838	0.00119623	0.00646018
ANO10	6.89116	-2.13288	0.658379	0.00119701	0.00646068
MTA2	12.1431	1.68295	0.51999	0.00121003	0.00652719
RPL13AP6	12.3681	-2.71512	0.839132	0.00121377	0.00654361
UBR4	13.2636	1.52689	0.471934	0.00121478	0.00654526
ACSS1	6.33309	2.48573	0.768526	0.00121894	0.00656388
PIGX	6.64259	-2.21418	0.684631	0.00122016	0.00656667
NPLOC4	14.6544	1.48956	0.460644	0.00122216	0.00657367
HPGD	15.9335	-3.60273	1.11442	0.00122578	0.00658936
RMRP	31497.2	-1.41437	0.437541	0.00122697	0.00659195
CMKLR1	3.07334	4.13377	1.27923	0.00123158	0.00661296
C18orf25	11.2792	-1.60849	0.497801	0.00123279	0.00661564
CLPB	4.96112	3.03521	0.939797	0.00123947	0.00664768
DAPP1	39.1539	-1.19931	0.371377	0.00124066	0.00665026
JMJD8	7.91516	2.26464	0.701339	0.00124212	0.00665429
MED24	5.13072	3.03208	0.93913	0.00124395	0.00666023
PCED1B.AS1	7.05581	2.41983	0.749953	0.00125253	0.00669854
UBE2R2	21.4394	-1.29299	0.400723	0.00125248	0.00669854
H3C1	36.0323	-1.83454	0.569439	0.00127453	0.00680982
TOPORS	11.714	-1.82129	0.565337	0.0012748	0.00680982
COTL1	235.602	-0.993814	0.308759	0.00128759	0.00687138
RHOT2	7.55412	2.5688	0.798089	0.00128779	0.00687138
ZFYVE28	2.95193	4.08081	1.26796	0.00128909	0.00687442
LINC01550	5.17685	3.04266	0.94619	0.00130127	0.0069354
PGAM5	4.53073	3.32005	1.03279	0.00130615	0.00695748
NT5C3A	66.2436	-1.4977	0.465995	0.00130909	0.00696917
CPEB2	7.18528	-2.2077	0.687041	0.00131195	0.00697642
NEAT1	107.889	-0.986119	0.306871	0.00131142	0.00697642
VCPKMT	7.6964	-2.02627	0.630812	0.00131741	0.00700149
CHID1	6.79078	2.5973	0.808744	0.00132033	0.00700507
CXXC1	6.15354	2.6975	0.839867	0.00131897	0.00700507
SIT1	8.3784	2.16039	0.672694	0.00132019	0.00700507
C11orf54	6.22957	-2.26405	0.70519	0.00132484	0.007025
ADAM8	46.3449	-1.21712	0.379291	0.00133233	0.00706075
SP2	11.5872	1.79841	0.561313	0.00135562	0.00718012
IVNS1ABP	37.3057	-1.24539	0.388848	0.0013611	0.00720504
LYL1	196.3	1.37323	0.428973	0.00136856	0.00724042
ITGB2	181.729	1.33926	0.41848	0.00137286	0.00725907
ANAPC2	6.64747	2.32681	0.72714	0.00137456	0.00726051
CATIP.AS1	5.33067	-3.14226	0.981981	0.00137468	0.00726051
LYSMD3	9.39825	-1.74415	0.545358	0.00138301	0.00730037
SIRPB2	20.8347	-1.57633	0.492948	0.00138502	0.00730688
SLC5A4.AS1	3.23871	4.21516	1.31882	0.00139267	0.00734309
FUNDC2	8.72223	2.42982	0.760417	0.0013965	0.00735913
LINC02446	2.73127	3.96079	1.23961	0.00139737	0.00735959
ARRB1	14.1964	1.58224	0.495295	0.00140058	0.00736822
RAB3IL1	11.0903	2.22692	0.697104	0.00140057	0.00736822
SVIP	23.9955	-2.01875	0.63201	0.00140229	0.00737305
UQCR10	31.885	-1.5419	0.482882	0.00140748	0.00739619
IRS2	11.9953	-1.72526	0.540411	0.00141051	0.00740797
HMGCR	10.6581	-1.83541	0.575122	0.00141616	0.00743344
ADAM17	16.3154	-1.44946	0.454466	0.0014259	0.00748038
CMTM1	13.3674	-2.18659	0.685666	0.00142763	0.00748527
VPS13B	58.1599	-1.17498	0.368577	0.00143317	0.0075101
OSBPL9	14.325	-1.52336	0.478037	0.00143906	0.00753676
SF1	43.7358	1.07867	0.338672	0.0014475	0.00757669
FBXO6	14.4741	-2.19715	0.689891	0.00144867	0.00757861
LARS1	6.30379	2.2418	0.704042	0.00145164	0.00758986
CDK10	5.02121	3.02193	0.949279	0.0014556	0.00760636
VAMP3	19.5815	-1.38363	0.434677	0.00145697	0.00760927
DMAP1	7.49	2.34661	0.737296	0.00145895	0.00761502
PPAN	1.93472	4.2597	1.33844	0.0014597	0.00761502
H4C8	330.912	-1.39472	0.438294	0.00146188	0.00762215
BNIP3L	978.612	1.88872	0.593648	0.00146487	0.00763348
HCAR2	8.01309	-2.75027	0.864607	0.00146793	0.0076446
KIF13B	2.79199	3.99632	1.25638	0.00146864	0.0076446
LAPTM5	284.521	-0.922424	0.290021	0.00147	0.00764744
RELL1	102.533	-1.34914	0.424222	0.00147142	0.00765059
CD44	75.4292	1.19523	0.3759	0.00147458	0.00765851
TOP2B	14.67	1.43861	0.45244	0.00147444	0.00765851
GNB4	9.04349	-1.76685	0.555723	0.00147591	0.00766116
SLC25A44	17.748	-1.78593	0.561832	0.00147905	0.00767317
RFX7	5.68145	2.56935	0.80871	0.00148761	0.00771332
KMT2E.AS1	7.25198	-2.07191	0.652299	0.00149155	0.00772945
HERC5	19.0815	-2.72049	0.857421	0.00150935	0.00781737
CFAP97	4.44566	3.29553	1.0392	0.00151807	0.0078528
ECI2	4.69446	2.94574	0.928855	0.00151725	0.0078528
SIGMAR1	5.49082	2.83364	0.893586	0.00151871	0.0078528
LINC01278	4.69802	3.41458	1.07759	0.00153116	0.00791284
PRRC2C	31.1242	1.16517	0.368176	0.00155233	0.00801782
KLF6	57.9526	-1.44431	0.456421	0.00155388	0.0080214
GTF2F1	9.38632	1.84837	0.584174	0.0015558	0.00802687
APLP2	59.833	1.13896	0.360088	0.00156146	0.00805164
ATP5MG	87.0886	-1.18978	0.376184	0.00156282	0.00805421
BBOF1	17.3015	1.74916	0.553081	0.00156375	0.00805457
ABHD13	8.04548	-1.99032	0.629484	0.00156784	0.00807119
PTTG1IP	49.9384	-1.23291	0.390188	0.00157886	0.00812347
PNPLA1	2.28873	-4.07138	1.2887	0.00158156	0.00812838
TMEM164	14.2468	-1.61703	0.511819	0.00158106	0.00812838
ZFP64	1.83023	4.17894	1.32353	0.00159178	0.00817642
DISC1	16.0796	-1.86934	0.592364	0.00160094	0.00821899
DIP2A	15.821	1.91227	0.606349	0.0016119	0.00826617
PI3	50.8197	-4.20725	1.33402	0.00161149	0.00826617
PDCD4.AS1	6.07054	-2.58945	0.821352	0.00161784	0.0082921
MAD2L1BP	14.4796	-1.67288	0.530682	0.00161973	0.00829722
CEP70	18.2689	1.55277	0.492846	0.00162927	0.00834155
SLC35A5	5.25276	-2.33915	0.743097	0.00164479	0.00841177
TXK	6.52882	2.28587	0.726149	0.0016443	0.00841177
SERP1	40.0064	-1.10804	0.352062	0.00164799	0.00842354
CDC42	42.338	-1.07509	0.341722	0.00165468	0.00845315
PEX5	2.68617	3.94482	1.25446	0.00166298	0.00849093
SH3GLB2	34.9333	1.73106	0.550524	0.0016644	0.00849351
NCOA5	6.06266	2.42166	0.770437	0.00167094	0.00852225
CMTR1	6.7331	2.33923	0.7443	0.00167304	0.00852833
EML3	5.89341	2.60976	0.831065	0.001688	0.00859989
MSI2	6.99632	2.24371	0.714597	0.00169053	0.0086081
LINC01126	5.58918	-2.92629	0.932138	0.00169332	0.00861759
MMD	63.1886	-1.45074	0.46238	0.00170368	0.00866564
MDFIC	5.07859	2.67431	0.852421	0.00170506	0.00866793
IL18BP	4.368	3.25785	1.03948	0.00172367	0.00875445
TXNRD2	8.57877	2.80821	0.896023	0.00172395	0.00875445
DDX58	20.5661	-2.01238	0.64213	0.00172492	0.00875463
PDCD11	3.83097	3.69211	1.17826	0.00172727	0.00876179
ARHGAP4	25.2255	1.60288	0.511615	0.0017304	0.00876816
DRAM1	6.45634	-2.16001	0.689415	0.00172971	0.00876816
RPS2	628.918	1.46338	0.467249	0.00173676	0.00879561
TAB1	4.51041	3.32874	1.06343	0.00174689	0.00884217
DCAF1	4.82127	2.9374	0.938474	0.00174818	0.00884391
QKI	17.8281	-1.30278	0.416306	0.00175173	0.00885708
POLR1E	4.50638	3.29306	1.05237	0.00175298	0.00885859
ZNF516	14.1815	-1.5895	0.508286	0.00176494	0.00891422
SNX11	14.6967	-1.67884	0.537388	0.00178371	0.00900418
TSR3	16.9036	-1.7089	0.547156	0.00178873	0.00902064
TTC3	6.62064	2.13525	0.683671	0.0017889	0.00902064
DEFA4	33.9846	-5.21221	1.66929	0.0017937	0.00903026
FAM210B	150.249	1.72936	0.553827	0.00179287	0.00903026
MRPS30	4.98416	3.50111	1.12119	0.00179225	0.00903026
LYPLA1	7.91791	-1.83668	0.58858	0.00180527	0.00908362
FOXJ2	7.86749	1.91597	0.614104	0.00180886	0.00909677
KANK2	7.46496	2.14839	0.688763	0.00181346	0.00911503
ZC3H7B	5.11717	2.67088	0.856369	0.00181567	0.00912121
STK4	79.13	-1.02744	0.329491	0.00181921	0.00913413
H3C10	445.24	-1.06341	0.341213	0.00182971	0.00918191
KAT6B	5.01264	2.6765	0.858845	0.00183074	0.00918217
ZNF653	5.15466	3.54547	1.13778	0.00183236	0.00918536
IGFLR1	36.293	-1.97968	0.635616	0.00184208	0.00921929
P2RY10	5.10195	2.66693	0.856271	0.00184206	0.00921929
ZNF200	6.29469	-2.28999	0.735248	0.00184208	0.00921929
HACD4	13.9177	-1.62123	0.520599	0.00184471	0.00922748
LSG1	5.33775	2.45721	0.789298	0.00185094	0.0092537
EPHX1	1.83733	4.18333	1.34395	0.00185381	0.00926312
RASA3	32.3637	1.22754	0.394408	0.00185601	0.00926914
SYF2	28.8875	-1.18017	0.379298	0.00186171	0.00929265
ARL2BP	6.49747	2.28942	0.736438	0.00187866	0.00937227
DOCK4	3.39809	-3.92834	1.2641	0.00188597	0.00940372
GMFB	6.36722	-2.12572	0.684125	0.00188862	0.00941191
SUN1	4.72213	2.93343	0.944226	0.00189187	0.00942311
STAT5B	37.3941	-1.16988	0.376607	0.00189392	0.00942829
DDX27	5.59326	2.53842	0.817523	0.00190271	0.00946704
H3P6	39.394	-2.14805	0.691849	0.0019041	0.00946891
ZNF335	6.79535	2.18195	0.702864	0.00190683	0.00947744
TMED8	9.17459	-1.82454	0.587999	0.00191591	0.00951751
RTCB	11.7823	1.62096	0.522461	0.00191864	0.009526
LINC.PINT	27.3427	-1.247	0.401997	0.00192217	0.00953849
HEXA	7.69736	2.22378	0.717234	0.00193195	0.00958194
MFSD12	7.37034	2.12133	0.68423	0.00193313	0.00958272
H1.3	81.849	1.59266	0.513772	0.0019356	0.00958987
IL10RB.DT	8.51779	-2.78689	0.89915	0.00193862	0.00959975
MBOAT2	31.7633	-1.23791	0.399443	0.00194121	0.00960284
SNORA5A	36.2948	-8.84235	2.85323	0.0019413	0.00960284
TSPYL2	5.00132	2.6647	0.860109	0.00194766	0.00962924
ADAM9	7.08664	-2.0348	0.657581	0.00197225	0.00974565
CLIC3	6.50163	3.11271	1.00626	0.00197902	0.00977397
MPHOSPH10	2.63391	3.90664	1.26334	0.0019861	0.00980373
BPI	4.86955	-3.00975	0.973394	0.00198799	0.0098079
ANKRD36BP2	152.923	1.82328	0.589729	0.00199002	0.00981275
ARL15	9.88743	-1.73746	0.562174	0.00199741	0.00983975
MTURN	36.0497	-1.25211	0.405138	0.0019976	0.00983975
HIF1A	31.3239	-1.23224	0.398746	0.00199957	0.0098443
VCPIP1	16.0109	-1.58649	0.513453	0.00200267	0.00985438
CCT4	12.8864	1.61678	0.52338	0.00200753	0.00987309
RNF214	5.69089	2.297	0.743788	0.00201339	0.0098903
SLC25A38	15.3269	2.65533	0.859848	0.00201414	0.0098903
ZFP90	4.47175	2.8321	0.917093	0.0020142	0.0098903
ANKRD13A	37.928	-1.32486	0.429234	0.00202478	0.00992684
DOT1L	5.63951	2.3006	0.745335	0.00202417	0.00992684
UBE2G2	8.20237	1.84311	0.597139	0.00202483	0.00992684
FBXL3	21.8011	-1.2035	0.390135	0.00203664	0.00997195
NOP58	8.93863	1.87188	0.60679	0.00203632	0.00997195
RPS24	724.328	1.32724	0.430258	0.00203722	0.00997195
HBZ	24.9843	2.70846	0.879038	0.00206192	0.0100839
KLRD1	6.84839	2.38268	0.773317	0.00206225	0.0100839
LYPLAL1	10.429	-1.69129	0.549065	0.0020679	0.0101062
MFHAS1	4.08216	3.15634	1.02661	0.00210849	0.0102992
STX18	6.57737	2.11144	0.686842	0.00211121	0.0103072
MCUB	7.59546	2.02953	0.660355	0.00211638	0.010327
FLII	31.5209	1.16124	0.377918	0.00212103	0.0103443
ATXN7L1	7.00141	2.22965	0.725688	0.00212304	0.0103487
C12orf76	12.5502	-1.76871	0.575853	0.00213012	0.0103678
LOC107985544	4.69722	3.99566	1.3008	0.00212846	0.0103678
TMEM167A	16.0493	-1.50018	0.488428	0.00213029	0.0103678
ABHD12B	1.95615	-4.6224	1.50546	0.00213751	0.0103957
GHITM	30.0648	-1.28742	0.419311	0.00213824	0.0103957
WBP11	6.65331	2.12623	0.692682	0.00214377	0.0104172
CELF2	69.4979	-1.16874	0.380784	0.00214558	0.0104179
MIR4435.2HG	36.5121	-1.83909	0.599203	0.00214614	0.0104179
RNF14	13.7275	1.76828	0.576356	0.00215471	0.0104541
KATNBL1	5.92954	-2.54618	0.829968	0.00215636	0.0104567
FBP1	4.45113	3.94381	1.28564	0.0021579	0.0104587
RPS12	3878.98	1.53654	0.50106	0.00216532	0.0104892
PCGF1	2.37855	4.56571	1.48967	0.00217738	0.0105422
CRIP1	53.8984	2.35495	0.768691	0.00218703	0.0105825
CSF2RA	2.14306	-3.96981	1.29586	0.00218797	0.0105825
RPIA	88.3278	1.7129	0.559182	0.00218964	0.0105852
STAT4	8.68743	2.38499	0.778752	0.0021944	0.0106027
SCARNA5	703.963	-0.967495	0.316021	0.00220236	0.0106263
USP3	22.8885	-1.29191	0.421989	0.00220239	0.0106263
WARS1	19.8933	1.81044	0.591366	0.0022027	0.0106263
ST6GALNAC4	58.5934	1.41893	0.463516	0.0022042	0.0106281
ATP13A1	6.37942	2.27327	0.74348	0.00223115	0.0107525
CEP85	8.15046	1.96669	0.643262	0.00223287	0.0107552
LOC105376805	5.30846	-3.50608	1.14838	0.00226525	0.0109056
NUP88	11.4363	1.84339	0.603832	0.00226703	0.0109086
RBM12B.AS1	15.2025	-2.02289	0.662669	0.00226836	0.0109094
U2AF2	16.6421	1.42674	0.46749	0.00227394	0.0109306
SORT1	9.83415	-1.66167	0.544502	0.0022753	0.0109315
BCAS4	2.23553	4.48134	1.46882	0.00228093	0.0109473
SLC2A1.AS1	1.83797	4.18385	1.37129	0.00228059	0.0109473
CHMP5	51.1866	-1.59068	0.522353	0.00232514	0.0111537
VN1R1	1.8007	4.16175	1.36724	0.00233527	0.0111966
MTFR1L	13.615	-1.50794	0.4956	0.00234503	0.0112335
P2RX1	17.6917	-1.45248	0.477381	0.00234537	0.0112335
GABARAP	187.059	-0.985347	0.323869	0.00234677	0.0112345
EIF2AK2	18.1793	-1.93763	0.637394	0.00236634	0.0113166
TNRC6A	6.2126	2.2128	0.727908	0.00236625	0.0113166
CDK14	7.2582	-2.06399	0.679098	0.00237126	0.0113285
RAD50	4.36066	2.81191	0.925182	0.00237123	0.0113285
GRHPR	18.3323	1.6121	0.530538	0.00237667	0.0113486
TPTEP1	11.1717	-1.96159	0.645782	0.00238516	0.0113834
CDK2AP1	21.8478	-1.65329	0.544346	0.00238782	0.0113902
PAK1	20.474	-1.3277	0.437172	0.0023893	0.0113915
FAM160B1	13.63	-1.59739	0.526057	0.00239315	0.011404
AKAP11	4.75025	2.57644	0.848857	0.00240386	0.0114492
ATIC	5.65705	2.85496	0.940975	0.00241303	0.0114871
SLFN12	6.01533	-2.2226	0.732736	0.00241907	0.01151
SYNE3	4.00302	3.15605	1.04095	0.00243021	0.0115571
GTF2I	9.97463	1.85781	0.613027	0.00244104	0.0115996
MILR1	8.66827	-1.9475	0.64267	0.00244288	0.0115996
TLCD4.RWDD3	220.459	-1.54825	0.510903	0.00244209	0.0115996
USP24	9.71128	1.67301	0.552158	0.00244599	0.0116085
PNPLA6	11.927	1.55418	0.513011	0.00244929	0.0116183
TRIM14	12.1472	1.75801	0.580574	0.00246135	0.0116696
DIDO1	22.2877	1.3727	0.453481	0.0024697	0.0117032
RPLP2	1781.68	1.41536	0.467773	0.0024802	0.0117471
ARF4	27.1542	-1.26068	0.41685	0.0024921	0.0117975
HSH2D	28.7085	-1.42678	0.472063	0.00250739	0.0118638
TLE4	16.6518	-1.30041	0.430285	0.00250947	0.0118677
MAPKAPK2	38.3991	-1.11074	0.367661	0.00251854	0.0119045
ZBED6	16.8411	-1.53401	0.507875	0.00252397	0.0119242
PTAR1	11.439	-1.62698	0.538748	0.00252829	0.0119386
GLRX5	220.764	1.25475	0.415838	0.00254957	0.0120272
ZNF350	8.20288	-1.91261	0.633862	0.00254962	0.0120272
SOCS5	6.84217	-2.10844	0.699153	0.00256378	0.0120879
PTAFR	30.3023	-1.50129	0.497852	0.00256524	0.0120886
NUP93	2.49184	3.82009	1.26691	0.00256736	0.0120925
DYRK1B	6.92768	2.24276	0.744084	0.00257728	0.0121332
GPRIN3	3.84605	3.06847	1.01845	0.00258768	0.012176
PLD3	11.7448	1.72736	0.57357	0.00259877	0.0122221
ZMYND8	40.7353	1.25762	0.417628	0.00260098	0.0122263
LOC112694756	4.24142	-3.13525	1.04192	0.00262016	0.0123053
SKIL	5.98807	-2.02189	0.671928	0.00262041	0.0123053
SRPK2	21.243	-1.17917	0.391904	0.00262268	0.0123097
BCAM	2.37504	4.54583	1.51093	0.00262437	0.0123106
MAF1	79.595	1.4283	0.474757	0.0026255	0.0123106
ITFG2	8.12835	2.50547	0.832967	0.00263073	0.0123282
SIN3A	11.266	1.5506	0.515536	0.00263188	0.0123282
[truncated: 1,496 more rows]

[truncated: 1 more sheets: ST11]
